# Supplementary material for: 1-(2-Hy­droxy­eth­yl)-4-[3-(2-trifluoro­methyl-9H-thioxanthen-9-yl­idene)prop­yl]piperazine-1,4-diium dichloride: the dihydro­chloride salt of flupentixol
Source: Acta Crystallogr Sect E Struct Rep Online. 2011 Jul 23;67(Pt 8):o2079–80. doi: 10.1107/S1600536811028182 (PMC3213522; doi:10.1107/S1600536811028182)
Supplement: Supplementary file 1 [file e-67-o2079-sup1.cif]

##############################################################################
#                                                                            #
# This CIF contains the data in a paper accepted for publication in          #
# Acta Crystallographica Section E. It conforms to the requirements of       #
# Notes for Authors for Acta Crystallographica Section E, and has been       #
# peer reviewed under the auspices of the IUCr Commission on Journals.       #
#                                                                            #
# Full details of the Crystallographic Information File format               #
# are given in the paper "The Crystallographic Information File (CIF):       #
# a New Standard Archive File for Crystallography" by S. R. Hall, F. H.      #
# Allen and I. D. Brown [Acta Cryst. (1991), A47, 655-685].                  #
#                                                                            #
# The current version of the core CIF dictionary is obtainable from          #
# ftp://ftp.iucr.org/pub/cif_core.dic.                                       #
#                                                                            #
# Software is freely available for graphical display of the structure(s)     #
# in this CIF. For information consult the CIF software page                 #
# http://www.iucr.org/resources/cif/software.                                #
#                                                                            #
# This file may be used for bona fide research purposes within the           #
# scientific community so long as proper attribution is given to the journal # 
# article from which it was obtained.                                        #
#                                                                            #
##############################################################################
data_global
_audit_creation_method     'PLATON <TABLE ACC> option'
_journal_date_recd_electronic     2011-06-27
_journal_date_accepted     2011-07-13
_journal_name_full     'Acta Crystallographica, Section E'
_journal_year     2011
_journal_volume     67
_journal_issue      8
_journal_page_first     o2079
_journal_page_last     o2080
_journal_paper_category     QO
_journal_coeditor_code     SU2290
_publ_contact_author_name
; Dr. Mehmet Akkurt
;
_publ_contact_author_address
; Department of Physics
  Faculty of Sciences
  Erciyes University
  38039 Kayseri
  Turkey
;
_publ_contact_author_email     akkurt@erciyes.edu.tr
_publ_contact_author_fax     '+90-352-4374933'
_publ_contact_author_phone     '+90-352-4374901 ext. 33106'
_publ_section_title
;\
1-(2-Hydroxyethyl)-4-[3-(2-trifluoromethyl-9<i>H</i>-thioxanthen-9-ylidene)\
propyl]piperazine-1,4-diium dichloride: the dihydrochloride salt of
flupentixol
;
loop_
    _publ_author_name
    _publ_author_address
    'M. S. Siddegowda'
;
Department of Studies in Chemistry,
University of Mysore,
Manasagangotri,
Mysore 570 006,
India
;
    'Ray J. Butcher'
;
Department of Chemistry,
Howard University,
525 College Street NW,
Washington,
DC 20059,
USA
;
    'Mehmet Akkurt'
;
Department of Physics,
Faculty of Sciences,
Erciyes University,
38039 Kayseri,
Turkey
;
    'H. S. Yathirajan'
;
Department of Studies in Chemistry,
University of Mysore,
Manasagangotri,
Mysore 570 006,
India
;
    'B. Narayana'
;
Department of Studies in Chemistry,
Mangalore University,
Mangalagangotri 574 199,
India
;
data_I
_chemical_name_systematic
;
1-(2-Hydroxyethyl)-4-[3-(2-trifluoromethyl-9<i>H</i>-thioxanthen-9-
ylidene)propyl]piperazine-1,4-diium dichloride
;
_chemical_name_common     ?
_chemical_formula_moiety     'C23 H27 F3 N2 O S 2+, 2(Cl -)'
_chemical_formula_sum     'C23 H27 Cl2 F3 N2 O S'
_chemical_formula_structural     ?
_chemical_formula_iupac     'C23 H27 F3 N2 O S 2+, 2Cl -'
_chemical_formula_weight     507.44
_chemical_melting_point     ?
_symmetry_cell_setting     monoclinic
_symmetry_space_group_name_H-M     'C 2/c'
_symmetry_space_group_name_Hall     '-C 2yc'
loop_
    _symmetry_equiv_pos_site_id
    _symmetry_equiv_pos_as_xyz
    1 x,y,z
    2 -x,y,1/2-z
    3 -x,-y,-z
    4 x,-y,1/2+z
    5 1/2+x,1/2+y,z
    6 1/2-x,1/2+y,1/2-z
    7 1/2-x,1/2-y,-z
    8 1/2+x,1/2-y,1/2+z
_cell_length_a     34.1750(17)
_cell_length_b     7.1613(3)
_cell_length_c     22.6351(11)
_cell_angle_alpha     90
_cell_angle_beta     115.307(6)
_cell_angle_gamma     90
_cell_volume     5008.0(5)
_cell_formula_units_Z     8
_cell_measurement_reflns_used     3191
_cell_measurement_theta_min     5.18
_cell_measurement_theta_max     75.25
_cell_measurement_temperature     295
_cell_special_details
;
;
_exptl_crystal_description     'prism'
_exptl_crystal_colour     'colourless'
_exptl_crystal_size_max     0.430
_exptl_crystal_size_mid     0.340
_exptl_crystal_size_min     0.210
_exptl_crystal_size_rad     ?
_exptl_crystal_density_diffrn     1.346
_exptl_crystal_density_meas     ?
_exptl_crystal_density_method     'Not Measured'
_exptl_crystal_F_000     2112
_exptl_absorpt_coefficient_mu     3.463
_exptl_absorpt_correction_type     multi-scan
_exptl_absorpt_process_details     '(CrysAlis PRO; Oxford Diffraction, 2007)'
_exptl_absorpt_correction_T_min     0.430
_exptl_absorpt_correction_T_max     1.000
_exptl_special_details
;
;
_diffrn_ambient_temperature     295(2)
_diffrn_radiation_type     CuK\a
_diffrn_radiation_wavelength     1.54184
_diffrn_radiation_source     'Enhance (Cu) X-ray Source'
_diffrn_radiation_monochromator     graphite
_diffrn_measurement_device_type     'Oxford Diffraction Xcalibur Ruby Gemini'
_diffrn_measurement_method     \w
_diffrn_detector_area_resol_mean     10.5081
_diffrn_reflns_number     9840
_diffrn_reflns_av_R_equivalents     0.0276
_diffrn_reflns_av_sigmaI/netI     0.0321
_diffrn_reflns_theta_min     5.51
_diffrn_reflns_theta_max     75.43
_diffrn_reflns_theta_full     67.50
_diffrn_measured_fraction_theta_max     0.972
_diffrn_measured_fraction_theta_full     0.998
_diffrn_reflns_limit_h_min     -42
_diffrn_reflns_limit_h_max     41
_diffrn_reflns_limit_k_min     -8
_diffrn_reflns_limit_k_max     8
_diffrn_reflns_limit_l_min     -28
_diffrn_reflns_limit_l_max     17
_diffrn_reflns_reduction_process
;
;
_diffrn_standards_number     ?
_diffrn_standards_interval_count     ?
_diffrn_standards_interval_time     ?
_diffrn_standards_decay_%     ?
_refine_special_details
;
Refinement on <i>F</i>^2^ for ALL reflections except those flagged by the user
for potential systematic errors. Weighted <i>R</i>-factors <i>wR</i> and all
goodnesses of fit <i>S</i> are based on <i>F</i>^2^, conventional
<i>R</i>-factors <i>R</i> are based on <i>F</i>, with <i>F</i> set to zero for
negative <i>F</i>^2^. The observed criterion of <i>F</i>^2^ > \s(<i>F</i>^2^)
is used only for calculating -<i>R</i>-factor-obs <i>etc</i>. and is not
relevant to the choice of reflections for refinement. <i>R</i>-factors based
on <i>F</i>^2^ are statistically about twice as large as those based on
<i>F</i>, and <i>R</i>-factors based on ALL data will be even larger.
;
_reflns_number_total     5032
_reflns_number_gt     3792
_reflns_threshold_expression     I>2\s(I)
_refine_ls_structure_factor_coef     Fsqd
_refine_ls_matrix_type     full
_refine_ls_R_factor_all     0.0857
_refine_ls_R_factor_gt     0.0687
_refine_ls_wR_factor_gt     0.2071
_refine_ls_wR_factor_ref     0.2296
_refine_ls_goodness_of_fit_ref     1.049
_refine_ls_restrained_S_all     1.105
_refine_ls_number_reflns     5032
_refine_ls_number_parameters     289
_refine_ls_number_restraints     48
_refine_ls_number_constraints     ?
_refine_ls_hydrogen_treatment     constr
_refine_ls_weighting_scheme     calc
_refine_ls_weighting_details
         'calc w=1/[\s^2^(Fo^2^)+(0.1341P)^2^+2.8648P] where P=(Fo^2^+2Fc^2^)/3'
_atom_sites_solution_hydrogens     geom
_atom_sites_solution_primary     direct
_atom_sites_solution_secondary     difmap
_refine_ls_shift/su_max     0.000
_refine_ls_shift/su_mean     0.000
_refine_diff_density_max     1.023
_refine_diff_density_min     -0.434
_refine_ls_extinction_method     'none'
_refine_ls_abs_structure_details     ?
_refine_ls_abs_structure_Flack     .
loop_
    _atom_type_symbol
    _atom_type_description
    _atom_type_scat_dispersion_real
    _atom_type_scat_dispersion_imag
    _atom_type_scat_source
    C C 0.0181 0.0091 ' International Tables Vol C Tables 4.2.6.8 and 6.1.1.4'
    H H 0.0000 0.0000 ' International Tables Vol C Tables 4.2.6.8 and 6.1.1.4'
    Cl Cl 0.3639 0.7018 ' International Tables Vol C Tables 4.2.6.8 and 6.1.1.4'
    F F 0.0727 0.0534 ' International Tables Vol C Tables 4.2.6.8 and 6.1.1.4'
    N N 0.0311 0.0180 ' International Tables Vol C Tables 4.2.6.8 and 6.1.1.4'
    O O 0.0492 0.0322 ' International Tables Vol C Tables 4.2.6.8 and 6.1.1.4'
    S S 0.3331 0.5567 ' International Tables Vol C Tables 4.2.6.8 and 6.1.1.4'
_computing_data_collection     '<i>CrysAlis PRO</i> (Oxford Diffraction, 2007)'
_computing_cell_refinement     '<i>CrysAlis PRO</i> (Oxford Diffraction, 2007)'
_computing_data_reduction     '<i>CrysAlis RED</i> (Oxford Diffraction, 2007)'
_computing_structure_solution     'SHELXS97 (Sheldrick, 2008)'
_computing_structure_refinement     'SHELXL97 (Sheldrick, 2008)'
_computing_molecular_graphics     'SHELXTL (Sheldrick, 2008)'
_computing_publication_material     'PLATON (Spek, 2009)'
loop_
    _atom_site_type_symbol
    _atom_site_label
    _atom_site_fract_x
    _atom_site_fract_y
    _atom_site_fract_z
    _atom_site_U_iso_or_equiv
    _atom_site_thermal_displace_type
    _atom_site_calc_flag
    _atom_site_refinement_flags
    _atom_site_occupancy
    _atom_site_disorder_assembly
    _atom_site_disorder_group
    S S 0.57461(4) 1.14222(16) 0.35221(7) 0.0884(4) Uani d . 1.000 . .
    F F1B 0.57123(16) 0.4027(6) 0.17114(19) 0.1148(16) Uani d DUP 0.803(6) A 2
    F F2B 0.5404(2) 0.6060(7) 0.0960(2) 0.153(2) Uani d DUP 0.803(6) A 2
    F F3B 0.50494(14) 0.4598(8) 0.1387(3) 0.156(2) Uani d DUP 0.803(6) A 2
    O O1 0.81039(14) 0.4005(6) 0.22005(15) 0.1096(15) Uani d . 1.000 . .
    N N1 0.74387(7) 0.4815(4) 0.39823(12) 0.0526(7) Uani d . 1.000 . .
    N N2 0.81206(8) 0.4717(4) 0.35317(11) 0.0554(8) Uani d . 1.000 . .
    C C1 0.60586(9) 0.7385(5) 0.38628(16) 0.0576(9) Uani d . 1.000 . .
    C C2 0.58158(6) 0.7828(3) 0.31479(8) 0.0575(9) Uani d G 1.000 . .
    C C3 0.57390(7) 0.6452(2) 0.26781(10) 0.0638(10) Uani d G 1.000 . .
    C C4 0.55139(7) 0.6884(3) 0.20190(9) 0.0691(11) Uani d G 1.000 A .
    C C5 0.53658(8) 0.8693(4) 0.18297(8) 0.0803(14) Uani d G 1.000 . .
    C C6 0.54426(8) 1.0069(3) 0.22994(12) 0.0813(16) Uani d G 1.000 . .
    C C7 0.56677(7) 0.9636(3) 0.29585(11) 0.0675(11) Uani d G 1.000 . .
    C C8 0.57315(10) 1.0114(6) 0.41747(19) 0.0704(11) Uani d . 1.000 . .
    C C9 0.55696(12) 1.0993(8) 0.4577(2) 0.0892(18) Uani d . 1.000 . .
    C C10 0.55546(13) 1.0009(10) 0.5087(2) 0.098(2) Uani d . 1.000 . .
    C C11 0.56923(16) 0.8215(10) 0.5202(2) 0.098(2) Uani d . 1.000 . .
    C C12 0.58549(13) 0.7320(7) 0.48050(19) 0.0804(14) Uani d . 1.000 . .
    C C13 0.58772(10) 0.8272(6) 0.42855(17) 0.0639(10) Uani d . 1.000 . .
    C C14 0.54294(13) 0.5409(7) 0.15137(18) 0.0959(18) Uani d D 1.000 . .
    C C15 0.64145(11) 0.6333(5) 0.41210(17) 0.0631(10) Uani d . 1.000 . .
    C C16 0.66663(10) 0.5476(5) 0.37845(17) 0.0623(10) Uani d . 1.000 . .
    C C17 0.71416(10) 0.5881(5) 0.41901(15) 0.0574(9) Uani d . 1.000 . .
    C C18 0.78999(10) 0.5299(6) 0.44121(14) 0.0654(12) Uani d . 1.000 . .
    C C19 0.82119(10) 0.4273(6) 0.42243(15) 0.0669(12) Uani d . 1.000 . .
    C C20 0.76719(10) 0.4095(5) 0.31076(15) 0.0609(10) Uani d . 1.000 . .
    C C21 0.73502(9) 0.5109(5) 0.32828(14) 0.0585(9) Uani d . 1.000 . .
    C C22 0.84554(11) 0.3868(6) 0.33492(18) 0.0703(13) Uani d . 1.000 . .
    C C23 0.84521(12) 0.4698(7) 0.27293(19) 0.0754(14) Uani d . 1.000 . .
    F F3A 0.5493(6) 0.3669(14) 0.1704(10) 0.156(2) Uani d DUP 0.197(6) A 1
    F F1A 0.5709(4) 0.581(2) 0.1264(8) 0.1148(16) Uani d DUP 0.197(6) A 1
    F F2A 0.5040(3) 0.556(3) 0.1030(6) 0.153(2) Uani d DUP 0.197(6) A 1
    Cl Cl1 0.78205(5) 0.58962(13) 0.08841(5) 0.0878(4) Uani d . 1.000 . .
    Cl Cl2 0.81966(4) 0.89329(16) 0.34901(7) 0.0992(4) Uani d . 1.000 . .
    H H1B 0.80170 0.47920 0.19100 0.1640 Uiso c R 1.000 . .
    H H5A 0.52150 0.89820 0.13890 0.0960 Uiso c R 1.000 . .
    H H2A 0.81320 0.59790 0.34950 0.0670 Uiso c R 1.000 . .
    H H3A 0.58380 0.52420 0.28050 0.0770 Uiso c R 1.000 . .
    H H1A 0.74020 0.35790 0.40370 0.0630 Uiso c R 1.000 . .
    H H11A 0.56790 0.75720 0.55500 0.1180 Uiso c R 1.000 . .
    H H12A 0.59480 0.60870 0.48890 0.0960 Uiso c R 1.000 . .
    H H15A 0.65200 0.61010 0.45670 0.0760 Uiso c R 1.000 . .
    H H16A 0.65730 0.60030 0.33510 0.0750 Uiso c R 1.000 . .
    H H6A 0.53430 1.12790 0.21730 0.0980 Uiso c R 1.000 . .
    H H9A 0.54740 1.22240 0.45000 0.1070 Uiso c R 1.000 . .
    H H10A 0.54480 1.05820 0.53570 0.1170 Uiso c R 1.000 . .
    H H18A 0.79620 0.50020 0.48620 0.0790 Uiso c R 1.000 . .
    H H18B 0.79410 0.66320 0.43860 0.0790 Uiso c R 1.000 . .
    H H19A 0.85060 0.46350 0.45110 0.0800 Uiso c R 1.000 . .
    H H19B 0.81840 0.29390 0.42710 0.0800 Uiso c R 1.000 . .
    H H20A 0.76480 0.27620 0.31590 0.0730 Uiso c R 1.000 . .
    H H20B 0.76080 0.43360 0.26540 0.0730 Uiso c R 1.000 . .
    H H21A 0.73620 0.64340 0.32030 0.0700 Uiso c R 1.000 . .
    H H21B 0.70610 0.46690 0.30050 0.0700 Uiso c R 1.000 . .
    H H22A 0.84050 0.25350 0.32890 0.0840 Uiso c R 1.000 . .
    H H22B 0.87390 0.40520 0.37060 0.0840 Uiso c R 1.000 . .
    H H23A 0.84330 0.60480 0.27400 0.0900 Uiso c R 1.000 . .
    H H23B 0.87180 0.43780 0.26970 0.0900 Uiso c R 1.000 . .
    H H16B 0.66180 0.41380 0.37420 0.0750 Uiso c R 1.000 . .
    H H17A 0.71910 0.72070 0.41650 0.0690 Uiso c R 1.000 . .
    H H17B 0.72140 0.55860 0.46430 0.0690 Uiso c R 1.000 . .
loop_
    _atom_site_aniso_label
    _atom_site_aniso_U_11
    _atom_site_aniso_U_22
    _atom_site_aniso_U_33
    _atom_site_aniso_U_12
    _atom_site_aniso_U_13
    _atom_site_aniso_U_23
    S 0.0929(7) 0.0654(6) 0.1139(8) 0.0122(5) 0.0508(6) 0.0065(5)
    F1B 0.132(3) 0.112(3) 0.093(2) 0.009(2) 0.041(2) -0.020(2)
    F2B 0.246(6) 0.139(3) 0.070(2) -0.015(4) 0.064(3) 0.007(2)
    F3B 0.129(3) 0.150(4) 0.156(4) -0.058(3) 0.030(3) -0.033(3)
    O1 0.124(3) 0.129(3) 0.0652(16) -0.048(2) 0.0302(17) -0.0017(17)
    N1 0.0480(12) 0.0530(13) 0.0522(13) 0.0016(10) 0.0169(10) 0.0101(10)
    N2 0.0478(12) 0.0677(15) 0.0464(12) -0.0014(11) 0.0159(9) 0.0046(11)
    C1 0.0474(14) 0.0607(17) 0.0644(16) -0.0007(13) 0.0237(12) 0.0043(14)
    C2 0.0438(13) 0.0623(17) 0.0693(18) 0.0024(12) 0.0269(12) 0.0100(15)
    C3 0.0514(15) 0.0686(19) 0.0668(18) -0.0023(14) 0.0208(13) 0.0109(16)
    C4 0.0506(16) 0.085(2) 0.0688(19) -0.0043(16) 0.0227(14) 0.0097(18)
    C5 0.0608(19) 0.106(3) 0.075(2) 0.014(2) 0.0298(17) 0.032(2)
    C6 0.077(2) 0.085(3) 0.094(3) 0.027(2) 0.048(2) 0.037(2)
    C7 0.0565(17) 0.072(2) 0.083(2) 0.0091(15) 0.0385(16) 0.0152(18)
    C8 0.0448(14) 0.084(2) 0.079(2) 0.0041(15) 0.0231(14) -0.0116(19)
    C9 0.0517(18) 0.114(4) 0.091(3) 0.011(2) 0.0202(17) -0.025(3)
    C10 0.0555(19) 0.153(5) 0.083(3) 0.001(3) 0.0279(18) -0.033(3)
    C11 0.078(3) 0.149(5) 0.073(2) -0.024(3) 0.037(2) -0.011(3)
    C12 0.072(2) 0.102(3) 0.068(2) -0.010(2) 0.0307(17) -0.002(2)
    C13 0.0429(13) 0.081(2) 0.0644(18) -0.0036(14) 0.0198(12) -0.0025(16)
    C14 0.096(3) 0.108(4) 0.067(2) -0.014(3) 0.019(2) -0.004(2)
    C15 0.0567(16) 0.0662(19) 0.0625(17) 0.0038(14) 0.0217(14) 0.0051(15)
    C16 0.0529(16) 0.0620(18) 0.0651(18) 0.0104(14) 0.0185(13) 0.0022(15)
    C17 0.0579(16) 0.0559(17) 0.0552(15) 0.0031(13) 0.0212(13) 0.0033(13)
    C18 0.0523(15) 0.095(3) 0.0416(14) -0.0110(16) 0.0130(11) 0.0023(15)
    C19 0.0426(14) 0.102(3) 0.0483(15) -0.0018(15) 0.0119(11) 0.0122(16)
    C20 0.0485(15) 0.075(2) 0.0498(15) 0.0028(14) 0.0119(12) -0.0014(14)
    C21 0.0493(14) 0.0712(19) 0.0456(14) 0.0073(14) 0.0112(11) 0.0058(13)
    C22 0.0511(16) 0.091(3) 0.0645(18) 0.0055(16) 0.0207(14) -0.0011(17)
    C23 0.0643(19) 0.097(3) 0.072(2) -0.0101(19) 0.0360(16) -0.010(2)
    F3A 0.129(3) 0.150(4) 0.156(4) -0.058(3) 0.030(3) -0.033(3)
    F1A 0.132(3) 0.112(3) 0.093(2) 0.009(2) 0.041(2) -0.020(2)
    F2A 0.246(6) 0.139(3) 0.070(2) -0.015(4) 0.064(3) 0.007(2)
    Cl1 0.1424(10) 0.0536(5) 0.0658(5) 0.0110(5) 0.0430(6) -0.0025(4)
    Cl2 0.0772(6) 0.0709(6) 0.1183(9) -0.0076(5) 0.0121(6) 0.0168(6)
_geom_special_details
;
Bond distances, angles <i>etc</i>. have been calculated using the rounded
fractional coordinates. All su's are estimated from the variances of the
(full) variance-covariance matrix. The cell e.s.d.'s are taken into account in
the estimation of distances, angles and torsion angles
;
loop_
    _geom_bond_atom_site_label_1
    _geom_bond_atom_site_label_2
    _geom_bond_site_symmetry_1
    _geom_bond_site_symmetry_2
    _geom_bond_distance
    _geom_bond_publ_flag
    S C7 . . 1.745(3) no
    S C8 . . 1.768(4) no
    F1A C14 . . 1.333(16) no
    F1B C14 . . 1.321(7) no
    F2A C14 . . 1.318(13) no
    F2B C14 . . 1.305(6) no
    F3A C14 . . 1.306(12) no
    F3B C14 . . 1.337(7) no
    O1 C23 . . 1.370(6) no
    O1 H1B . . 0.8200 no
    N1 C18 . . 1.497(4) no
    N1 C21 . . 1.494(4) no
    N1 C17 . . 1.498(5) no
    N2 C19 . . 1.496(4) no
    N2 C20 . . 1.488(4) no
    N2 C22 . . 1.501(5) no
    N1 H1A . . 0.9100 no
    N2 H2A . . 0.9100 no
    C1 C13 . . 1.487(5) no
    C1 C2 . . 1.503(4) no
    C1 C15 . . 1.335(5) no
    C2 C7 . . 1.390(3) no
    C2 C3 . . 1.390(3) no
    C3 C4 . . 1.390(3) no
    C4 C14 . . 1.492(5) no
    C4 C5 . . 1.390(4) no
    C5 C6 . . 1.390(3) no
    C6 C7 . . 1.390(3) no
    C8 C13 . . 1.394(6) no
    C8 C9 . . 1.401(6) no
    C9 C10 . . 1.372(7) no
    C10 C11 . . 1.355(10) no
    C11 C12 . . 1.398(7) no
    C12 C13 . . 1.389(6) no
    C15 C16 . . 1.503(5) no
    C16 C17 . . 1.513(5) no
    C18 C19 . . 1.498(5) no
    C20 C21 . . 1.505(5) no
    C22 C23 . . 1.520(6) no
    C3 H3A . . 0.9300 no
    C5 H5A . . 0.9300 no
    C6 H6A . . 0.9300 no
    C9 H9A . . 0.9300 no
    C10 H10A . . 0.9300 no
    C11 H11A . . 0.9300 no
    C12 H12A . . 0.9300 no
    C15 H15A . . 0.9300 no
    C16 H16A . . 0.9700 no
    C16 H16B . . 0.9700 no
    C17 H17A . . 0.9700 no
    C17 H17B . . 0.9700 no
    C18 H18A . . 0.9700 no
    C18 H18B . . 0.9700 no
    C19 H19A . . 0.9700 no
    C19 H19B . . 0.9700 no
    C20 H20A . . 0.9700 no
    C20 H20B . . 0.9700 no
    C21 H21A . . 0.9700 no
    C21 H21B . . 0.9700 no
    C22 H22A . . 0.9700 no
    C22 H22B . . 0.9700 no
    C23 H23A . . 0.9700 no
    C23 H23B . . 0.9700 no
loop_
    _geom_angle_atom_site_label_1
    _geom_angle_atom_site_label_2
    _geom_angle_atom_site_label_3
    _geom_angle_site_symmetry_1
    _geom_angle_site_symmetry_2
    _geom_angle_site_symmetry_3
    _geom_angle
    _geom_angle_publ_flag
    C7 S C8 . . . 99.91(17) no
    C23 O1 H1B . . . 109.00 no
    C17 N1 C21 . . . 113.8(2) no
    C18 N1 C21 . . . 109.6(2) no
    C17 N1 C18 . . . 110.2(3) no
    C19 N2 C22 . . . 111.1(3) no
    C20 N2 C22 . . . 113.4(3) no
    C19 N2 C20 . . . 108.0(3) no
    C17 N1 H1A . . . 108.00 no
    C18 N1 H1A . . . 108.00 no
    C21 N1 H1A . . . 108.00 no
    C19 N2 H2A . . . 108.00 no
    C20 N2 H2A . . . 108.00 no
    C22 N2 H2A . . . 108.00 no
    C13 C1 C15 . . . 120.8(3) no
    C2 C1 C13 . . . 114.4(3) no
    C2 C1 C15 . . . 124.8(3) no
    C3 C2 C7 . . . 119.99(17) no
    C1 C2 C3 . . . 120.7(2) no
    C1 C2 C7 . . . 119.3(2) no
    C2 C3 C4 . . . 120.01(16) no
    C3 C4 C5 . . . 119.98(17) no
    C3 C4 C14 . . . 120.2(2) no
    C5 C4 C14 . . . 119.9(2) no
    C4 C5 C6 . . . 120.01(17) no
    C5 C6 C7 . . . 120.0(2) no
    S C7 C2 . . . 122.40(17) no
    S C7 C6 . . . 117.57(17) no
    C2 C7 C6 . . . 120.0(2) no
    S C8 C13 . . . 121.1(3) no
    C9 C8 C13 . . . 121.2(4) no
    S C8 C9 . . . 117.7(3) no
    C8 C9 C10 . . . 118.9(5) no
    C9 C10 C11 . . . 120.9(5) no
    C10 C11 C12 . . . 120.8(5) no
    C11 C12 C13 . . . 120.0(5) no
    C1 C13 C12 . . . 121.6(4) no
    C1 C13 C8 . . . 120.2(3) no
    C8 C13 C12 . . . 118.2(4) no
    F1B C14 F2B . . . 109.4(5) no
    F1B C14 F3B . . . 104.5(5) no
    F1B C14 C4 . . . 113.4(3) no
    F2B C14 F3B . . . 106.8(5) no
    F2B C14 C4 . . . 113.3(4) no
    F3B C14 C4 . . . 108.9(4) no
    F3A C14 C4 . . . 118.2(9) no
    F1A C14 C4 . . . 103.5(7) no
    F2A C14 C4 . . . 112.0(9) no
    F2A C14 F3A . . . 108.6(13) no
    F1A C14 F2A . . . 106.4(9) no
    F1A C14 F3A . . . 107.3(12) no
    C1 C15 C16 . . . 128.4(3) no
    C15 C16 C17 . . . 108.2(3) no
    N1 C17 C16 . . . 114.1(3) no
    N1 C18 C19 . . . 112.4(3) no
    N2 C19 C18 . . . 109.8(3) no
    N2 C20 C21 . . . 110.7(3) no
    N1 C21 C20 . . . 111.8(3) no
    N2 C22 C23 . . . 113.0(3) no
    O1 C23 C22 . . . 109.0(4) no
    C2 C3 H3A . . . 120.00 no
    C4 C3 H3A . . . 120.00 no
    C4 C5 H5A . . . 120.00 no
    C6 C5 H5A . . . 120.00 no
    C5 C6 H6A . . . 120.00 no
    C7 C6 H6A . . . 120.00 no
    C8 C9 H9A . . . 121.00 no
    C10 C9 H9A . . . 121.00 no
    C9 C10 H10A . . . 119.00 no
    C11 C10 H10A . . . 120.00 no
    C10 C11 H11A . . . 120.00 no
    C12 C11 H11A . . . 120.00 no
    C11 C12 H12A . . . 120.00 no
    C13 C12 H12A . . . 120.00 no
    C1 C15 H15A . . . 116.00 no
    C16 C15 H15A . . . 116.00 no
    C15 C16 H16A . . . 110.00 no
    C15 C16 H16B . . . 110.00 no
    C17 C16 H16A . . . 110.00 no
    C17 C16 H16B . . . 110.00 no
    H16A C16 H16B . . . 108.00 no
    N1 C17 H17A . . . 109.00 no
    N1 C17 H17B . . . 109.00 no
    C16 C17 H17A . . . 109.00 no
    C16 C17 H17B . . . 109.00 no
    H17A C17 H17B . . . 108.00 no
    N1 C18 H18A . . . 109.00 no
    N1 C18 H18B . . . 109.00 no
    C19 C18 H18A . . . 109.00 no
    C19 C18 H18B . . . 109.00 no
    H18A C18 H18B . . . 108.00 no
    N2 C19 H19A . . . 110.00 no
    N2 C19 H19B . . . 110.00 no
    C18 C19 H19A . . . 110.00 no
    C18 C19 H19B . . . 110.00 no
    H19A C19 H19B . . . 108.00 no
    N2 C20 H20A . . . 110.00 no
    N2 C20 H20B . . . 109.00 no
    C21 C20 H20A . . . 110.00 no
    C21 C20 H20B . . . 110.00 no
    H20A C20 H20B . . . 108.00 no
    N1 C21 H21A . . . 109.00 no
    N1 C21 H21B . . . 109.00 no
    C20 C21 H21A . . . 109.00 no
    C20 C21 H21B . . . 109.00 no
    H21A C21 H21B . . . 108.00 no
    N2 C22 H22A . . . 109.00 no
    N2 C22 H22B . . . 109.00 no
    C23 C22 H22A . . . 109.00 no
    C23 C22 H22B . . . 109.00 no
    H22A C22 H22B . . . 108.00 no
    O1 C23 H23A . . . 110.00 no
    O1 C23 H23B . . . 110.00 no
    C22 C23 H23A . . . 110.00 no
    C22 C23 H23B . . . 110.00 no
    H23A C23 H23B . . . 108.00 no
loop_
    _geom_torsion_atom_site_label_1
    _geom_torsion_atom_site_label_2
    _geom_torsion_atom_site_label_3
    _geom_torsion_atom_site_label_4
    _geom_torsion_site_symmetry_1
    _geom_torsion_site_symmetry_2
    _geom_torsion_site_symmetry_3
    _geom_torsion_site_symmetry_4
    _geom_torsion
    _geom_torsion_publ_flag
    C8 S C7 C2 . . . . -31.8(3) no
    C8 S C7 C6 . . . . 147.3(2) no
    C7 S C8 C9 . . . . -148.7(3) no
    C7 S C8 C13 . . . . 31.5(4) no
    C18 N1 C17 C16 . . . . -179.7(3) no
    C21 N1 C17 C16 . . . . 56.7(4) no
    C17 N1 C18 C19 . . . . -179.9(3) no
    C21 N1 C18 C19 . . . . -53.9(4) no
    C17 N1 C21 C20 . . . . 176.9(3) no
    C18 N1 C21 C20 . . . . 53.0(4) no
    C20 N2 C19 C18 . . . . -60.8(4) no
    C22 N2 C19 C18 . . . . 174.2(3) no
    C19 N2 C20 C21 . . . . 60.8(4) no
    C22 N2 C20 C21 . . . . -175.6(3) no
    C19 N2 C22 C23 . . . . -164.1(3) no
    C20 N2 C22 C23 . . . . 74.0(4) no
    C13 C1 C2 C3 . . . . -138.9(3) no
    C13 C1 C2 C7 . . . . 41.1(4) no
    C15 C1 C2 C3 . . . . 42.8(5) no
    C15 C1 C2 C7 . . . . -137.2(3) no
    C2 C1 C13 C8 . . . . -41.3(5) no
    C2 C1 C13 C12 . . . . 139.9(4) no
    C15 C1 C13 C8 . . . . 137.1(4) no
    C15 C1 C13 C12 . . . . -41.7(6) no
    C2 C1 C15 C16 . . . . 4.3(6) no
    C13 C1 C15 C16 . . . . -173.9(4) no
    C1 C2 C3 C4 . . . . 180.0(2) no
    C7 C2 C3 C4 . . . . 0.0(4) no
    C1 C2 C7 S . . . . -0.9(3) no
    C1 C2 C7 C6 . . . . -180.0(3) no
    C3 C2 C7 S . . . . 179.1(2) no
    C3 C2 C7 C6 . . . . 0.0(4) no
    C2 C3 C4 C5 . . . . 0.0(4) no
    C2 C3 C4 C14 . . . . -179.8(3) no
    C3 C4 C5 C6 . . . . 0.0(4) no
    C14 C4 C5 C6 . . . . 179.8(3) no
    C3 C4 C14 F1B . . . . -25.0(5) no
    C3 C4 C14 F2B . . . . -150.5(4) no
    C3 C4 C14 F3B . . . . 90.8(4) no
    C5 C4 C14 F1B . . . . 155.2(4) no
    C5 C4 C14 F2B . . . . 29.8(6) no
    C5 C4 C14 F3B . . . . -89.0(4) no
    C4 C5 C6 C7 . . . . 0.0(4) no
    C5 C6 C7 S . . . . -179.1(2) no
    C5 C6 C7 C2 . . . . 0.0(4) no
    S C8 C9 C10 . . . . 180.0(4) no
    C13 C8 C9 C10 . . . . -0.2(6) no
    S C8 C13 C1 . . . . 1.5(5) no
    S C8 C13 C12 . . . . -179.7(3) no
    C9 C8 C13 C1 . . . . -178.4(4) no
    C9 C8 C13 C12 . . . . 0.5(6) no
    C8 C9 C10 C11 . . . . -0.2(7) no
    C9 C10 C11 C12 . . . . 0.2(8) no
    C10 C11 C12 C13 . . . . 0.1(7) no
    C11 C12 C13 C1 . . . . 178.4(4) no
    C11 C12 C13 C8 . . . . -0.4(6) no
    C1 C15 C16 C17 . . . . 132.6(4) no
    C15 C16 C17 N1 . . . . 169.2(3) no
    N1 C18 C19 N2 . . . . 58.8(4) no
    N2 C20 C21 N1 . . . . -58.1(4) no
    N2 C22 C23 O1 . . . . -75.4(5) no
loop_
    _geom_hbond_atom_site_label_D
    _geom_hbond_atom_site_label_H
    _geom_hbond_atom_site_label_A
    _geom_hbond_site_symmetry_A
    _geom_hbond_distance_DH
    _geom_hbond_distance_HA
    _geom_hbond_distance_DA
    _geom_hbond_angle_DHA
    _geom_hbond_publ_flag
    N1 H1A Cl1 6_645 0.91 2.10 2.997(3) 168 yes
    O1 H1B Cl1 . 0.82 2.27 3.030(4) 155 yes
    N2 H2A Cl2 . 0.91 2.13 3.035(3) 175 yes
    C17 H17A Cl1 6_655 0.97 2.64 3.600(4) 169 yes
    C18 H18A Cl1 4_565 0.97 2.64 3.561(3) 159 yes
    C20 H20B O1 . 0.97 2.34 2.999(6) 125 yes
    C21 H21A O1 6_655 0.97 2.35 3.153(6) 140 yes
    C22 H22A Cl2 1_545 0.97 2.77 3.690(4) 160 yes
    C19 H19A Cg2 7_666 0.97 2.65 3.618(4) 176 yes
    C23 H23B Cg1 6_645 0.97 2.69 3.658(5) 174 yes
