# Supplementary material for: 1-(2-Hy­droxy­eth­yl)-4-[3-(2-trifluoro­methyl-9H-thioxanthen-9-yl­idene)prop­yl]piperazine-1,4-diium dichloride: the dihydro­chloride salt of flupentixol
Source: Acta Crystallogr Sect E Struct Rep Online. 2011 Jul 23;67(Pt 8):o2079–80. doi: 10.1107/S1600536811028182 (PMC3213522; doi:10.1107/S1600536811028182)
Supplement: Supplementary file 2 [file e-67-o2079-Isup2.hkl]

# 
# h,k,l, Fc-squared, Fo-squared, sigma(Fo-squared) and status flag 
# 
data_I
_shelx_title '    hsy1111 in C2/c' 
_shelx_refln_list_code          4 
_shelx_F_calc_maximum      548.57 
_exptl_crystal_F_000      2112.00 
_reflns_d_resolution_high  0.7965 
 
loop_ 
 _symmetry_equiv_pos_as_xyz 
 'x, y, z' 
 '-x, y, -z+1/2' 
 'x+1/2, y+1/2, z' 
 '-x+1/2, y+1/2, -z+1/2' 
 '-x, -y, -z' 
 'x, -y, z-1/2' 
 '-x+1/2, -y+1/2, -z' 
 'x+1/2, -y+1/2, z-1/2' 
 
_cell_length_a    34.1750 
_cell_length_b     7.1613 
_cell_length_c    22.6351 
_cell_angle_alpha  90.000 
_cell_angle_beta  115.307 
_cell_angle_gamma  90.000 
 
_shelx_F_squared_multiplier     1.000 
 
loop_ 
 _refln_index_h 
 _refln_index_k 
 _refln_index_l 
 _refln_F_squared_calc 
 _refln_F_squared_meas 
 _refln_F_squared_sigma 
 _refln_observed_status 
   4   0   0    14288.10    15480.73    165.57 o 
   6   0   0    63797.65    59863.73    393.55 o 
   8   0   0   300924.38   305837.28   1009.18 o 
  10   0   0    14116.19    14272.19    244.91 o 
  12   0   0    22072.41    26114.98    361.00 o 
  14   0   0    11413.72    12902.15    201.34 o 
  16   0   0     3133.81     3727.68    115.51 o 
  18   0   0       21.69       38.35     15.65 o 
  20   0   0     3715.49     4194.54    137.55 o 
  22   0   0      922.31      939.42     67.24 o 
  24   0   0        0.67        2.33      9.66 o 
  26   0   0     1061.77      977.17     49.97 o 
  28   0   0     2121.29     1919.36     72.83 o 
  30   0   0      849.01      793.31     45.90 o 
  32   0   0      108.53       74.02     11.66 o 
  34   0   0        4.05       11.33      6.71 o 
  36   0   0      232.65      254.44     20.45 o 
   1   1   0    17626.73    15865.04    112.56 o 
   3   1   0    13147.13    10093.56    154.89 o 
   7   1   0    62855.64    64053.70    331.70 o 
   9   1   0     3824.30     4008.57     52.78 o 
  11   1   0     3919.56     5195.55     92.75 o 
  13   1   0       24.04       21.43      9.86 o 
  15   1   0     5898.79     6048.34    118.15 o 
  17   1   0     3157.41     3497.17     97.55 o 
  19   1   0      369.64      415.78     34.87 o 
  21   1   0     1200.44     1039.74     75.34 o 
  23   1   0      747.84      781.98     75.79 o 
  25   1   0        2.12        5.61      9.27 o 
  27   1   0      577.88      598.87     28.89 o 
  29   1   0      598.15      574.57     23.31 o 
  31   1   0      268.57      260.12     16.35 o 
  33   1   0        8.14       13.52      5.22 o 
  35   1   0       19.69       28.81      7.46 o 
  37   1   0       29.62       49.83     10.42 o 
   0   2   0   150580.48   148990.92    706.17 o 
   2   2   0    29678.32    32342.62    305.23 o 
   4   2   0    44927.00    43849.77    436.75 o 
   6   2   0    12337.60    13442.14    265.15 o 
   8   2   0     3497.21     4790.03    174.15 o 
  10   2   0     5765.76     5613.83    204.83 o 
  12   2   0      910.18      840.33     36.78 o 
  14   2   0        5.96       19.76     17.06 o 
  16   2   0     2969.03     3723.30    263.63 o 
  18   2   0     1870.05     1760.83    142.61 o 
  20   2   0      215.27      289.78     60.34 o 
  22   2   0        1.79        9.28     11.21 o 
  24   2   0       84.40      106.64     16.60 o 
  26   2   0        0.15        4.88     12.75 o 
  28   2   0       83.52       74.15     18.33 o 
  30   2   0       24.94       20.39      9.14 o 
  32   2   0      147.55      170.39     26.20 o 
  34   2   0        0.50       -0.19      6.12 o 
  36   2   0      308.53      333.54     15.69 o 
   1   3   0       22.64       45.75     14.41 o 
   3   3   0     3482.46     2723.02    129.62 o 
   5   3   0     1014.00     1103.04     87.60 o 
   7   3   0      126.48      119.00     31.86 o 
   9   3   0     5429.59     6549.33    241.14 o 
  11   3   0      914.85      968.61     50.18 o 
  13   3   0     6992.51     6203.40    161.42 o 
  15   3   0      927.72      966.03    111.68 o 
  17   3   0      163.86      227.98     59.36 o 
  19   3   0      958.84      914.37    117.01 o 
  21   3   0       94.77       52.31     30.94 o 
  23   3   0        0.81      -17.91     17.91 o 
  25   3   0     1808.70     2040.97     87.28 o 
  27   3   0      106.26      119.40     17.94 o 
  29   3   0       24.83       10.18      7.70 o 
  31   3   0       29.09       23.29      7.96 o 
  33   3   0        7.20       10.91     10.06 o 
  35   3   0       32.35       28.00      5.90 o 
   0   4   0    11567.47    10888.25    294.20 o 
   2   4   0      461.74      233.62     45.61 o 
   4   4   0      316.62      300.65     52.56 o 
   6   4   0      827.08     1101.29    104.15 o 
   8   4   0     7558.19     6279.92    260.48 o 
  10   4   0        3.73       35.21     13.38 o 
  12   4   0        7.08       -7.85     11.63 o 
  14   4   0     1090.63     1103.92    132.46 o 
  16   4   0        1.56        9.86     20.90 o 
  18   4   0       21.55        3.62     21.50 o 
  20   4   0     2928.97     3498.67    358.53 o 
  22   4   0      174.26      131.55     17.88 o 
  24   4   0      225.47      263.73     23.52 o 
  26   4   0       21.13       47.70     11.55 o 
  28   4   0      447.29      499.68     27.12 o 
  30   4   0       49.56       47.27      9.12 o 
  32   4   0       14.05       12.05      7.97 o 
  34   4   0       40.70       40.38      7.60 o 
   1   5   0      827.43      633.78     68.99 o 
   3   5   0       60.45       32.25     16.83 o 
   5   5   0      455.36      354.66     40.24 o 
   7   5   0      147.89      166.07     29.16 o 
   9   5   0     4063.78     3816.84    147.42 o 
  11   5   0     4043.25     3483.69     98.32 o 
  13   5   0      593.03      698.58     33.94 o 
  15   5   0      410.55      397.82     28.16 o 
  17   5   0      140.80      116.76     17.29 o 
  19   5   0      621.82      428.22     30.57 o 
  21   5   0       92.62       72.17     14.09 o 
  23   5   0      275.60      273.93     26.49 o 
  25   5   0       59.09       57.74     11.03 o 
  27   5   0      163.97      156.28     14.39 o 
  29   5   0        0.08        4.73      8.97 o 
  31   5   0       52.09       52.87     10.10 o 
   0   6   0      905.78      921.46     48.53 o 
   2   6   0     2903.17     2487.03    146.78 o 
   4   6   0      215.38      220.93     27.60 o 
   6   6   0      768.97      777.29     36.13 o 
   8   6   0       11.94        5.67      8.75 o 
  10   6   0      932.85      797.20     38.52 o 
  12   6   0      715.50      687.35     36.87 o 
  14   6   0       31.24       40.71     13.16 o 
  16   6   0      278.87      275.90     24.80 o 
  18   6   0      697.94      773.60     39.61 o 
  20   6   0       83.73       66.75     13.87 o 
  22   6   0      149.05      188.28     21.23 o 
  24   6   0      130.75      137.09     13.29 o 
  26   6   0      107.38      170.55     20.00 o 
  28   6   0       26.36       14.20      7.03 o 
   1   7   0      307.25      245.32     30.05 o 
   3   7   0      208.09      242.79     29.12 o 
   5   7   0      366.39      330.44     23.56 o 
   7   7   0       14.28       -3.51      7.45 o 
   9   7   0      547.68      497.62     59.15 o 
  11   7   0      362.20      365.40     25.98 o 
  13   7   0       72.28       89.10     18.92 o 
  15   7   0      101.72       94.63     14.32 o 
  17   7   0       40.15       58.91     13.32 o 
  19   7   0       10.79        6.01      6.75 o 
  21   7   0       84.66       77.51      9.23 o 
  23   7   0        0.27       12.02      5.38 o 
   0   8   0      359.00      530.73     38.11 o 
   2   8   0        9.50       -7.78      7.78 o 
   4   8   0       37.19       46.12     10.25 o 
   6   8   0       16.18        1.59      6.87 o 
   8   8   0       44.32       65.38     10.46 o 
  10   8   0       19.05        3.84      6.59 o 
  12   8   0       61.09       54.96      8.23 o 
  14   8   0        2.00        3.66      8.62 o 
  16   8   0       61.11       61.25      9.34 o 
 -37   1   1      117.03      109.84     14.88 o 
 -35   1   1       22.30       29.90      8.36 o 
 -33   1   1      127.36       97.32      9.90 o 
 -31   1   1        0.27        5.10      5.90 o 
 -29   1   1       13.30       22.56      8.23 o 
 -27   1   1      169.72      175.30     16.76 o 
 -25   1   1      886.95      946.90     33.95 o 
 -23   1   1       10.13       14.84     23.59 o 
 -21   1   1      637.14      700.86     50.07 o 
 -19   1   1       10.73        5.57     10.36 o 
 -17   1   1       89.75      135.77     24.44 o 
 -15   1   1      621.54      446.39     32.03 o 
 -13   1   1     2063.23     2526.69     68.89 o 
 -11   1   1     2335.03     2759.79     48.59 o 
  -9   1   1    10807.39    11631.87    111.61 o 
  -7   1   1     2215.46     3363.70     57.30 o 
  -5   1   1    14809.80    17218.60    224.20 o 
  -3   1   1     5425.57     8485.25    136.22 o 
  -1   1   1    25450.07    25214.22    139.40 o 
   1   1   1     3741.72     3170.50     79.15 o 
   3   1   1    11186.40     9156.65    160.42 o 
   5   1   1     2581.65     2042.99     54.46 o 
   7   1   1     9247.42     8863.02     92.37 o 
   9   1   1     9228.46     9237.67    134.05 o 
  11   1   1     2572.72     2228.63     49.45 o 
  13   1   1     4310.54     3976.01     93.01 o 
  15   1   1     5088.69     6003.38    218.66 o 
  17   1   1     2622.83     2745.05     85.56 o 
  19   1   1      797.08     1024.67     69.49 o 
  21   1   1     1788.86     2345.54    112.73 o 
  23   1   1      289.70      284.72     18.38 o 
  25   1   1       71.86       63.43     11.99 o 
  27   1   1       17.14       14.70      6.71 o 
  29   1   1      216.56      272.21     14.38 o 
  31   1   1        1.32        3.70      5.55 o 
  33   1   1        0.46        6.78      6.54 o 
  35   1   1       19.95       14.93      8.00 o 
  37   1   1        0.48        2.35      6.22 o 
 -38   2   1       15.16        6.83      5.42 o 
 -36   2   1       79.36       79.42      9.60 o 
 -34   2   1      186.77      208.42     16.56 o 
 -32   2   1      444.03      452.52     25.83 o 
 -30   2   1      403.70      434.71     37.18 o 
 -28   2   1      274.97      264.02     31.77 o 
 -26   2   1     1717.02     1784.75     76.98 o 
 -24   2   1     2241.61     2137.14     51.92 o 
 -22   2   1     3365.79     3624.66    211.96 o 
 -20   2   1       89.22       59.51     29.73 o 
 -18   2   1     3493.63     3485.45    195.35 o 
 -16   2   1     1855.49     1702.01    131.75 o 
 -14   2   1    23884.75    24068.81    470.03 o 
 -12   2   1    11436.49    12319.30    393.51 o 
 -10   2   1     3050.25     2583.48     83.89 o 
  -8   2   1      312.45      274.92     43.75 o 
  -6   2   1     5475.48     5454.34    163.79 o 
  -4   2   1    14402.28    14187.47    244.49 o 
  -2   2   1    92614.34    88733.84    382.47 o 
   0   2   1     1843.65     1247.03     78.09 o 
   2   2   1     8240.59     8662.39    183.93 o 
   4   2   1    21758.46    22122.95    318.74 o 
   6   2   1    64367.72    62027.53    599.22 o 
   8   2   1     1688.53     1404.01     62.96 o 
  10   2   1       44.95       40.79     20.49 o 
  12   2   1      158.32      143.69     40.03 o 
  14   2   1     9089.39     8924.28    299.50 o 
  16   2   1     1690.60     1117.04     72.27 o 
  18   2   1      224.75      227.63     54.74 o 
  20   2   1      144.42      141.03     44.23 o 
  22   2   1      465.27      433.98     24.61 o 
  24   2   1       15.42       10.55     11.00 o 
  26   2   1      541.70      597.40     45.05 o 
  28   2   1       14.30       10.83      8.62 o 
  30   2   1       31.67       37.08      9.60 o 
  32   2   1       86.01      100.55     12.77 o 
  34   2   1      346.30      459.72     27.00 o 
  36   2   1      154.48      128.62     14.62 o 
 -37   3   1       36.67       41.93      8.09 o 
 -35   3   1       10.34       13.65      5.83 o 
 -33   3   1        2.22        2.92      6.09 o 
 -31   3   1      306.08      334.55     22.27 o 
 -29   3   1        0.34        0.29     15.38 o 
 -27   3   1      286.29      211.38     29.25 o 
 -25   3   1      988.34     1015.14     63.41 o 
 -23   3   1      279.07      341.02     36.39 o 
 -21   3   1      448.28      505.97     55.97 o 
 -19   3   1       55.04       81.39     38.77 o 
 -17   3   1        0.15        3.08     20.15 o 
 -15   3   1     1773.66     1583.74    139.52 o 
 -13   3   1       40.90        4.30      9.49 o 
 -11   3   1     2346.15     2173.81     93.42 o 
  -9   3   1      288.87      213.01     30.67 o 
  -7   3   1    14279.84    13897.35    321.07 o 
  -5   3   1     7659.30     7332.21    222.54 o 
  -3   3   1     2878.93     3225.68     97.36 o 
  -1   3   1     7467.70     8865.62    155.30 o 
   1   3   1     1077.56      989.53     75.67 o 
   3   3   1     1583.67     1533.93     96.92 o 
   5   3   1    16941.04    17767.97    348.64 o 
   7   3   1      531.28      513.17     54.06 o 
   9   3   1      619.09     1018.49     66.09 o 
  11   3   1     3630.59     4296.07    133.68 o 
  13   3   1     1097.48      948.02    110.74 o 
  15   3   1       25.07        6.86     20.56 o 
  17   3   1     1479.14     1308.09    136.26 o 
  19   3   1       10.88       13.89     14.79 o 
  21   3   1      172.12      143.35     23.62 o 
  23   3   1      677.67      733.91     55.77 o 
  25   3   1       26.85       49.87     12.35 o 
  27   3   1       28.33       47.15     11.87 o 
  29   3   1        0.56       -5.22     10.91 o 
  31   3   1      182.25      226.75     20.45 o 
  33   3   1        0.07       -2.01      6.01 o 
  35   3   1       12.06       13.76      6.99 o 
 -34   4   1        7.35        9.41      4.94 o 
 -32   4   1       46.01       59.21      8.94 o 
 -30   4   1       16.38       18.78      7.82 o 
 -28   4   1        1.47        9.15      9.00 o 
 -26   4   1      388.83      356.82     38.30 o 
 -24   4   1     2104.62     2423.59    172.99 o 
 -22   4   1       58.19        8.46     15.90 o 
 -20   4   1       26.14       21.72     15.48 o 
 -18   4   1      878.87      663.59     48.33 o 
 -16   4   1     3984.60     4174.26    108.17 o 
 -14   4   1      473.19      516.13     88.47 o 
 -12   4   1     1557.20     1596.50     75.96 o 
 -10   4   1        2.15       27.04     15.17 o 
  -8   4   1       66.32       70.60     23.28 o 
  -6   4   1     1627.13     1435.28     85.51 o 
  -4   4   1     1679.84     1360.95    110.78 o 
  -2   4   1     2069.28     1797.34    124.18 o 
   0   4   1     3524.05     3540.93    163.32 o 
   2   4   1     3833.99     4008.89    179.98 o 
   4   4   1     5621.91     4307.25    145.17 o 
   6   4   1     3881.71     3704.98    137.64 o 
   8   4   1     2901.01     3074.34    129.33 o 
  10   4   1       87.67      144.63     30.65 o 
  12   4   1      570.67      419.91     50.90 o 
  14   4   1       41.61        3.30     22.92 o 
  16   4   1     1470.03     1614.60     70.04 o 
  18   4   1        9.79       -8.24     10.44 o 
  20   4   1       38.38       53.48     14.44 o 
  22   4   1       44.61       71.22     15.43 o 
  24   4   1       10.37       -1.75      9.08 o 
  26   4   1       64.47       65.09     12.18 o 
  28   4   1      137.28      147.78     15.40 o 
  30   4   1       37.76       48.28      8.87 o 
  32   4   1       10.98       16.88      5.66 o 
 -31   5   1       55.12       44.26     11.12 o 
 -29   5   1        9.16       17.75     10.72 o 
 -27   5   1       50.43       53.52     10.18 o 
 -25   5   1        7.06       -2.73     16.86 o 
 -23   5   1      669.25      553.65     31.72 o 
 -21   5   1        6.89        0.16     18.41 o 
 -19   5   1        7.53       12.11      9.64 o 
 -17   5   1       79.83       56.26     19.40 o 
 -15   5   1      414.62      423.98     26.69 o 
 -13   5   1      110.11       98.09     13.45 o 
 -11   5   1      596.08      675.27     27.64 o 
  -9   5   1     2500.31     2349.54    102.49 o 
  -7   5   1     1198.75     1278.31     87.41 o 
  -5   5   1        6.76       19.50     16.09 o 
  -3   5   1      127.62       96.36     41.23 o 
  -1   5   1      663.14      548.35     87.88 o 
   1   5   1     1680.20     1969.66    220.20 o 
   3   5   1     2923.60     2856.65    130.44 o 
   5   5   1      677.34      548.19     59.59 o 
   7   5   1      286.93      223.51     32.66 o 
   9   5   1       22.57       39.64     11.51 o 
  11   5   1      706.49      675.68     30.72 o 
  13   5   1       47.24       33.53     10.28 o 
  15   5   1      246.75      332.34     36.69 o 
  17   5   1       91.11       64.70     16.70 o 
  19   5   1      390.53      323.13     27.37 o 
  21   5   1      341.58      323.07     26.47 o 
  23   5   1      121.22      151.01     21.75 o 
  25   5   1        3.59       13.73      8.26 o 
  27   5   1       12.25       28.53      7.69 o 
  29   5   1       13.19       20.64      6.31 o 
 -28   6   1       13.59       29.15      9.95 o 
 -26   6   1       10.44        0.41     10.93 o 
 -24   6   1        0.17        4.57      6.44 o 
 -22   6   1      420.48      429.47     28.93 o 
 -20   6   1       28.92       38.11     11.82 o 
 -18   6   1      223.83      196.05     20.75 o 
 -16   6   1      304.44      238.06     22.42 o 
 -14   6   1     1347.04     1366.56     50.90 o 
 -12   6   1       40.86       34.36     11.89 o 
 -10   6   1        4.85       22.53     10.36 o 
  -8   6   1      104.79       57.53     12.67 o 
  -6   6   1      289.94      317.49     23.33 o 
  -4   6   1        3.01        1.14      9.85 o 
  -2   6   1     1526.64     1537.90     44.55 o 
   0   6   1      123.38       54.22     12.38 o 
   2   6   1       80.14       70.32     17.28 o 
   4   6   1       58.68       41.29     15.04 o 
   6   6   1     2541.01     2534.28     68.47 o 
   8   6   1       66.20       97.63     26.26 o 
  10   6   1      141.90      159.23     19.07 o 
  12   6   1      739.81      574.04     34.59 o 
  14   6   1     1691.22     1655.44     58.79 o 
  16   6   1       28.97       33.72     11.59 o 
  18   6   1      438.80      355.04     28.24 o 
  20   6   1       18.26       11.15      9.86 o 
  22   6   1       69.26       79.99     14.76 o 
  24   6   1        1.87        6.54      6.55 o 
  26   6   1      121.64      106.82      9.20 o 
 -23   7   1        4.79        7.31      5.87 o 
 -21   7   1        0.41       15.02     13.00 o 
 -19   7   1        2.84       21.56     10.61 o 
 -17   7   1        2.02        1.34      7.47 o 
 -15   7   1      390.43      411.07     26.11 o 
 -13   7   1      407.42      397.81     26.58 o 
 -11   7   1      121.28       77.23     13.29 o 
  -9   7   1      230.58      198.23     19.69 o 
  -7   7   1      245.47      259.78     21.51 o 
  -5   7   1      735.92      636.28     46.20 o 
  -3   7   1      482.45      434.19     43.51 o 
  -1   7   1      171.90      155.87     23.52 o 
   1   7   1      138.41      133.75     22.78 o 
   3   7   1       82.26       48.00     11.26 o 
   5   7   1       26.49       45.08     11.14 o 
   7   7   1       57.97       50.82     11.87 o 
   9   7   1      370.35      379.95     26.29 o 
  11   7   1       31.53       39.66     11.38 o 
  13   7   1      133.58      127.22     16.39 o 
  15   7   1      195.73      171.41     18.72 o 
  17   7   1      367.11      416.81     25.44 o 
  19   7   1       93.96       69.73     10.81 o 
  21   7   1       61.30       62.33     10.21 o 
  23   7   1       58.19       46.81      6.81 o 
 -18   8   1        7.89        3.41      5.45 o 
 -16   8   1      142.01      158.62     13.68 o 
 -14   8   1        1.94        6.07      6.16 o 
 -12   8   1      282.13      270.32     15.81 o 
 -10   8   1      277.37      264.61     16.07 o 
  -8   8   1        4.90       -0.19      6.89 o 
  -6   8   1      326.65      337.76     17.50 o 
  -4   8   1       56.98       48.04     10.04 o 
  -2   8   1        6.32       19.19      8.15 o 
   0   8   1       53.08       42.77      9.82 o 
   2   8   1      225.96      206.11     17.61 o 
   4   8   1      726.45      774.45     70.60 o 
   6   8   1      195.37      197.77     13.62 o 
   8   8   1      595.12      603.79     22.67 o 
  10   8   1      113.69      134.79     14.09 o 
  12   8   1      129.42      105.00     18.35 o 
  14   8   1        2.24       -0.16      6.46 o 
  16   8   1        0.15        3.21      5.88 o 
 -38   0   2      500.10      472.64     25.84 o 
 -36   0   2      748.01      789.02     40.39 o 
 -34   0   2     1470.18     1310.85     41.60 o 
 -32   0   2       35.92       67.36     16.15 o 
 -30   0   2      872.14      896.87     51.91 o 
 -28   0   2      821.84      879.76     49.51 o 
 -26   0   2     7838.36     7613.13    558.83 o 
 -24   0   2     3477.24     3996.20    207.96 o 
 -22   0   2     1263.74     1179.97    109.34 o 
 -20   0   2     1309.99     1241.99    110.10 o 
 -18   0   2     2056.53     2917.45    105.41 o 
 -16   0   2    27297.43    27504.58    302.31 o 
 -14   0   2     4948.68     5422.62    479.29 o 
 -12   0   2    20134.53    26044.45    253.24 o 
 -10   0   2     4423.73     5750.97    134.05 o 
  -8   0   2   245318.56   244598.77    904.06 o 
  -6   0   2      856.60     1274.96     39.35 o 
  -4   0   2    11912.66    14371.97    253.31 o 
   2   0   2      162.27      125.80     17.44 o 
   4   0   2    14419.79    18796.04    161.21 o 
   6   0   2    40057.77    39686.40    203.24 o 
   8   0   2    92985.84   100022.04    692.86 o 
  10   0   2    13176.30    15057.00    286.27 o 
  12   0   2    56381.93    59886.98    618.33 o 
  14   0   2    30804.98    32825.47    748.69 o 
  16   0   2     3517.90     3148.41    198.18 o 
  18   0   2      379.45      186.26     28.28 o 
  20   0   2     3409.57     3487.10    190.11 o 
  22   0   2     1282.66     1401.80    125.41 o 
  24   0   2      697.21      843.33     43.49 o 
  26   0   2     1814.07     1833.70     50.67 o 
  28   0   2      353.60      400.69     24.11 o 
  30   0   2       23.41        8.00      9.40 o 
  32   0   2      423.33      416.81     32.69 o 
  34   0   2       76.71       88.36     14.81 o 
  36   0   2       19.63        5.55      5.53 o 
 -39   1   2      322.77      350.43     20.14 o 
 -37   1   2       15.42       18.87      6.79 o 
 -35   1   2      176.93      153.05     11.34 o 
 -33   1   2        0.51        5.69      7.11 o 
 -31   1   2      304.96      353.57     23.59 o 
 -29   1   2      366.22      309.32     22.43 o 
 -27   1   2       51.15       43.65      9.77 o 
 -25   1   2      464.02      603.77     27.45 o 
 -23   1   2      525.62      537.39     45.47 o 
 -21   1   2      215.62       86.75     18.78 o 
 -19   1   2     2990.82     3473.73    155.64 o 
 -17   1   2        7.50      105.33     16.64 o 
 -15   1   2      342.99      232.92     22.99 o 
 -13   1   2     7895.26     7841.06     93.03 o 
 -11   1   2      713.08      462.97     20.71 o 
  -9   1   2    41473.03    47298.10    233.86 o 
  -7   1   2    52227.12    57139.06    287.50 o 
  -5   1   2    50776.04    56630.47    272.10 o 
  -3   1   2    52759.48    47937.32    292.66 o 
  -1   1   2     9861.46     5754.17     71.74 o 
   1   1   2     1769.52     1020.42     36.92 o 
   3   1   2    92553.55    96661.31   1375.35 o 
   5   1   2    28446.43    26597.28    208.20 o 
   7   1   2     2688.30     2211.80     47.96 o 
   9   1   2    29753.38    30486.80    185.07 o 
  11   1   2       53.99      131.30     20.37 o 
  13   1   2     1754.29     1264.33     53.13 o 
  15   1   2     3052.19     3609.76    123.65 o 
  17   1   2     6116.32     6831.54    179.07 o 
  19   1   2     4134.42     5689.93    219.24 o 
  21   1   2     2570.09     2817.62    236.55 o 
  23   1   2      569.56      719.66     38.39 o 
  25   1   2      837.63      881.54     34.82 o 
  27   1   2      345.25      407.31     20.75 o 
  29   1   2      428.39      432.75     20.55 o 
  31   1   2      139.62      162.84     26.15 o 
  33   1   2       43.87       42.54     11.77 o 
  35   1   2        9.97       13.31      7.77 o 
 -38   2   2       42.43       40.71      6.37 o 
 -36   2   2       68.81       86.38     16.29 o 
 -34   2   2        0.37        7.19      7.15 o 
 -32   2   2      153.51      185.47     26.04 o 
 -30   2   2      134.11      126.47     22.78 o 
 -28   2   2     1575.93     1646.74     75.40 o 
 -26   2   2     1776.17     1714.77     50.46 o 
 -24   2   2      865.79      990.70     35.68 o 
 -22   2   2       47.71       75.21     37.41 o 
 -20   2   2     1609.03     1644.49    137.87 o 
 -18   2   2      101.06       53.14     31.55 o 
 -16   2   2      890.40     1187.37    107.56 o 
 -14   2   2       67.63       52.62     11.37 o 
 -12   2   2     5768.06     6482.38    135.20 o 
 -10   2   2     3322.74     2830.68     88.00 o 
  -8   2   2      235.38       88.41     17.71 o 
  -6   2   2     1064.30      711.90     43.62 o 
  -4   2   2     9373.70     8812.55    199.99 o 
  -2   2   2     5451.43     5239.54     92.13 o 
   0   2   2     2521.94     1767.64     77.68 o 
   2   2   2    10903.22    13390.82    355.61 o 
   4   2   2       69.51       36.03     13.20 o 
   6   2   2       11.00       48.63     14.51 o 
   8   2   2      571.47      553.23     41.06 o 
  10   2   2     2681.85     3323.56    174.63 o 
  12   2   2    16533.12    18997.77    432.59 o 
  14   2   2     1686.90     1553.84    132.09 o 
  16   2   2      139.87      168.14     30.34 o 
  18   2   2     1138.91     1433.64    106.88 o 
  20   2   2      645.09      698.18     98.58 o 
  22   2   2       84.97       56.39     15.73 o 
  24   2   2       27.88       33.97     16.30 o 
  26   2   2      121.25      136.65     16.74 o 
  28   2   2      342.77      423.43     26.09 o 
  30   2   2      110.01      121.33     13.94 o 
  32   2   2        4.05        5.35      6.37 o 
  34   2   2        3.87        0.21      7.32 o 
  36   2   2       42.11       50.52      9.23 o 
 -37   3   2        1.93        7.65      4.14 o 
 -35   3   2       16.54       15.26      9.41 o 
 -33   3   2       97.03       77.44     11.37 o 
 -31   3   2      218.27      199.17     18.53 o 
 -29   3   2      129.00      116.13     22.08 o 
 -27   3   2       64.43       33.99     15.65 o 
 -25   3   2      342.00      343.13     39.13 o 
 -23   3   2        3.21      -13.83     13.83 o 
 -21   3   2      441.36      500.15     41.94 o 
 -19   3   2       22.07       23.64     24.97 o 
 -17   3   2      195.54      110.76     42.19 o 
 -15   3   2      877.72      930.82    104.83 o 
 -13   3   2     2253.28     2684.15    105.16 o 
 -11   3   2     2757.40     3040.87    110.88 o 
  -9   3   2     1491.93      926.35     61.53 o 
  -7   3   2     1064.02     1355.86     73.65 o 
  -5   3   2     4937.43     3900.26    190.41 o 
  -3   3   2      314.21      288.14     28.82 o 
  -1   3   2    10283.21     9184.61    158.29 o 
   1   3   2    20134.74    20213.36    330.36 o 
   3   3   2        1.23       22.29     13.56 o 
   5   3   2     1572.04     1973.37     87.03 o 
   7   3   2        3.98       26.67     14.79 o 
   9   3   2    12967.06    12703.36    233.20 o 
  11   3   2     1553.55     1293.21     75.93 o 
  13   3   2     1246.23     1301.73    131.62 o 
  15   3   2      133.30       98.47     41.28 o 
  17   3   2     1871.11     1884.10    165.63 o 
  19   3   2      144.43      166.85     26.80 o 
  21   3   2      339.61      308.16     23.82 o 
  23   3   2       37.09       59.70     13.23 o 
  25   3   2      133.64      136.21     17.42 o 
  27   3   2       46.12       53.12     11.14 o 
  29   3   2        1.29       10.79      7.64 o 
  31   3   2       45.13       33.90      8.12 o 
  33   3   2       63.92       43.79     11.09 o 
  35   3   2       30.23       29.24      6.98 o 
 -34   4   2       36.50       37.04      6.64 o 
 -32   4   2        2.31        1.24      5.93 o 
 -30   4   2       38.67       27.43      8.27 o 
 -28   4   2      293.23      343.55     23.59 o 
 -26   4   2       19.16       14.45     10.80 o 
 -24   4   2       52.85       40.07     19.60 o 
 -22   4   2      552.76      600.07     53.97 o 
 -20   4   2        5.72       -4.88     12.74 o 
 -18   4   2     2127.11     2193.87     83.98 o 
 -16   4   2     8593.08     8658.48    362.01 o 
 -14   4   2     1349.17     1442.41     91.13 o 
 -12   4   2       94.93       43.70     18.85 o 
 -10   4   2      873.11      706.78     63.18 o 
  -8   4   2     7191.14     7319.41    195.71 o 
  -6   4   2       17.39       28.95     17.13 o 
  -4   4   2      145.05      213.44     34.78 o 
  -2   4   2       13.07       29.94     11.93 o 
   0   4   2      834.90      908.44     64.41 o 
   2   4   2      463.61      342.81     42.01 o 
   4   4   2      351.61      178.44     32.00 o 
   6   4   2      467.47      297.43     40.78 o 
   8   4   2      136.76      130.50     28.91 o 
  10   4   2       64.90       29.80     17.75 o 
  12   4   2     5196.66     4779.14    269.06 o 
  14   4   2      215.57      186.02     63.77 o 
  16   4   2     1477.09     1407.46     69.36 o 
  18   4   2      167.94      202.69     19.81 o 
  20   4   2     1075.17     1059.84     59.06 o 
  22   4   2       38.72       44.55     11.89 o 
  24   4   2       50.96       59.13     12.30 o 
  26   4   2       34.12       30.22      9.84 o 
  28   4   2        1.24       -7.30      7.30 o 
  30   4   2       50.37       47.48      8.63 o 
  32   4   2       23.84       21.13      6.78 o 
 -33   5   2        8.57        6.45      7.17 o 
 -31   5   2        0.74       21.11     10.36 o 
 -29   5   2       49.67       62.07     15.14 o 
 -27   5   2      305.91      279.78     30.83 o 
 -25   5   2        1.28       -4.67      7.97 o 
 -23   5   2        0.03      -10.14     10.14 o 
 -21   5   2       12.40       12.47      9.91 o 
 -19   5   2      444.44      437.05     29.57 o 
 -17   5   2       63.05       37.27      9.79 o 
 -15   5   2      477.42      564.69     46.43 o 
 -13   5   2       69.76       64.11     11.02 o 
 -11   5   2        5.38        9.65     12.14 o 
  -9   5   2      582.26      443.23     56.55 o 
  -7   5   2      951.99     1018.97     83.79 o 
  -5   5   2      454.86      487.96     78.33 o 
  -3   5   2     1391.19     1117.99    126.24 o 
  -1   5   2     5266.52     4382.87    247.50 o 
   1   5   2     5600.28     5072.73    426.26 o 
   3   5   2     2777.01     2213.52    172.69 o 
   5   5   2      734.58      892.64     75.43 o 
   7   5   2      430.55      409.17     27.01 o 
   9   5   2      762.73      518.41     25.20 o 
  11   5   2      551.09      339.83     25.47 o 
  13   5   2       68.88       22.53     11.16 o 
  15   5   2      881.25      741.54     40.01 o 
  17   5   2       97.08       71.65     22.89 o 
  19   5   2      142.66      213.19     34.32 o 
  21   5   2       79.40       54.73     12.11 o 
  23   5   2      334.14      347.71     29.99 o 
  25   5   2       59.59       49.09     11.63 o 
  27   5   2       39.23       48.08      8.24 o 
  29   5   2        6.45       -0.67      4.71 o 
 -28   6   2       30.73       51.41      7.71 o 
 -26   6   2        6.96       14.21     11.39 o 
 -24   6   2       81.13       65.24     18.89 o 
 -22   6   2       25.96       28.74     11.46 o 
 -20   6   2      981.68     1041.33     51.78 o 
 -18   6   2     2427.75     2300.15     64.20 o 
 -16   6   2       32.46       47.62     12.94 o 
 -14   6   2      555.82      614.79     33.97 o 
 -12   6   2      107.20       93.67     15.24 o 
 -10   6   2     2345.44     2192.19    111.05 o 
  -8   6   2      148.91      231.63     19.86 o 
  -6   6   2      492.81      532.35     28.92 o 
  -4   6   2     1354.40     1227.92     42.78 o 
  -2   6   2      229.35      182.98     18.02 o 
   0   6   2      320.45      287.65     30.98 o 
   2   6   2      205.36      136.66     22.85 o 
   4   6   2      238.96      265.34     22.00 o 
   6   6   2        9.07       17.55      9.47 o 
   8   6   2      467.16      525.30     31.92 o 
  10   6   2     1647.69     1418.55     53.33 o 
  12   6   2      156.78      126.38     23.30 o 
  14   6   2       38.49       26.60     12.13 o 
  16   6   2      217.54      177.97     21.58 o 
  18   6   2      481.47      475.92     31.81 o 
  20   6   2      408.19      313.34     24.60 o 
  22   6   2        2.85        0.98      7.14 o 
  24   6   2      185.60      208.00     14.61 o 
  26   6   2        7.80       12.38      8.06 o 
 -25   7   2       18.51       28.60      9.17 o 
 -23   7   2       38.21       42.08     13.51 o 
 -21   7   2        0.71       12.08     11.51 o 
 -19   7   2      193.62      201.98     29.61 o 
 -17   7   2       51.54       62.59     11.25 o 
 -15   7   2        2.00       26.80      9.48 o 
 -13   7   2        0.98       16.63     15.16 o 
 -11   7   2      435.51      454.40     27.96 o 
  -9   7   2      515.26      551.00     30.48 o 
  -7   7   2       43.53       63.24     18.21 o 
  -5   7   2        3.78        9.96      8.87 o 
  -3   7   2      756.82      771.07     35.08 o 
  -1   7   2       78.73       59.94     18.23 o 
   1   7   2      154.45      130.69     27.74 o 
   3   7   2      691.45      721.18     50.65 o 
   5   7   2      105.96      102.55     15.19 o 
   7   7   2        4.88       -0.45      7.56 o 
   9   7   2      244.93      356.24     40.19 o 
  11   7   2       14.56       25.39     10.86 o 
  13   7   2       83.11       72.82     14.69 o 
  15   7   2       15.93       17.13     10.27 o 
  17   7   2       24.28       52.99     11.76 o 
  19   7   2       34.37       46.08      9.19 o 
  21   7   2        6.58       10.50      7.14 o 
 -18   8   2       24.73        1.95      5.27 o 
 -16   8   2       29.74       24.36      7.01 o 
 -14   8   2       14.28       14.13      7.29 o 
 -12   8   2       20.70       -5.06     18.09 o 
 -10   8   2        0.91       -4.32     19.89 o 
  -8   8   2      116.23      118.36     11.39 o 
  -6   8   2        7.81        6.81      6.31 o 
  -4   8   2      286.23      285.37     20.22 o 
  -2   8   2        0.42       -4.45      7.98 o 
   0   8   2       50.07       43.97      9.44 o 
   2   8   2       19.65       -1.39      8.13 o 
   4   8   2      205.06      220.89     25.14 o 
   6   8   2       14.86        8.88      6.39 o 
   8   8   2        1.64        5.84      9.87 o 
  10   8   2        0.04       -0.63      7.53 o 
  12   8   2      100.36       80.27     12.12 o 
  14   8   2        0.03       10.36     12.56 o 
  16   8   2       54.73       43.14     10.22 o 
 -39   1   3      118.80      107.19     13.11 o 
 -37   1   3        3.10       14.46      7.10 o 
 -35   1   3       92.48       92.53      9.98 o 
 -33   1   3      107.04       83.23     12.77 o 
 -31   1   3       14.25       26.98      9.04 o 
 -29   1   3       12.83       38.63     11.13 o 
 -27   1   3      159.11      175.48     16.41 o 
 -25   1   3      586.32      729.87     29.05 o 
 -23   1   3      657.49      766.79     54.31 o 
 -21   1   3      745.40      892.70     56.32 o 
 -19   1   3       27.68       89.67     24.23 o 
 -17   1   3     2749.18     3165.35    115.87 o 
 -15   1   3      565.30      644.47     49.77 o 
 -13   1   3    10627.87    12518.57    269.39 o 
 -11   1   3      474.00      266.20     15.40 o 
  -9   1   3     6862.26     7090.57    104.67 o 
  -7   1   3    11490.88    13611.94    144.99 o 
  -5   1   3     3852.92     5186.65     87.74 o 
  -3   1   3     5377.48     4747.84     54.16 o 
  -1   1   3       39.32       52.60     17.40 o 
   1   1   3     1390.55     1138.40     43.35 o 
   3   1   3     8110.31     9252.25    220.08 o 
   5   1   3    29684.54    31500.28    248.75 o 
   7   1   3    26891.63    27202.51    237.53 o 
   9   1   3       43.52       13.70      6.61 o 
  11   1   3     3671.79     5012.10    133.61 o 
  13   1   3      130.45      225.76     23.83 o 
  15   1   3     9694.15     9574.55    288.14 o 
  17   1   3      353.50      365.46     43.69 o 
  19   1   3     1126.35      953.55     73.78 o 
  21   1   3      232.31      202.39     36.34 o 
  23   1   3     1136.14     1221.24     47.86 o 
  25   1   3        1.41        0.04      6.23 o 
  27   1   3      589.71      568.59     29.84 o 
  29   1   3       66.30       39.13      9.08 o 
  31   1   3       11.01       23.31     11.76 o 
  33   1   3       11.46       -1.51      7.54 o 
  35   1   3       21.51       27.05      9.12 o 
 -38   2   3      102.82      137.27     10.98 o 
 -36   2   3       51.32       58.09      9.85 o 
 -34   2   3      405.93      370.53     23.49 o 
 -32   2   3       28.39       27.45     13.76 o 
 -30   2   3      251.00      296.75     33.74 o 
 -28   2   3        2.70       12.16     14.11 o 
 -26   2   3      899.98      919.96     37.75 o 
 -24   2   3      589.67      571.87     28.34 o 
 -22   2   3      183.47      148.02     44.29 o 
 -20   2   3       61.13       49.26     30.73 o 
 -18   2   3     3267.61     2982.46    174.27 o 
 -16   2   3     6587.48     5874.71    233.03 o 
 -14   2   3     1977.66     1909.94     89.86 o 
 -12   2   3     7798.33     7710.43    300.24 o 
 -10   2   3     9676.93     9359.26    161.50 o 
  -8   2   3      416.07      340.87     31.72 o 
  -6   2   3    13331.36    15813.75    263.60 o 
  -4   2   3    11448.41    13988.89    182.45 o 
  -2   2   3    69037.63    69324.64    389.74 o 
   0   2   3    49704.48    49451.88    323.65 o 
   2   2   3    11810.74    12515.30    309.48 o 
   4   2   3     1990.51     1620.87     67.17 o 
   6   2   3      526.33      574.38     43.40 o 
   8   2   3      613.96      336.39     34.54 o 
  10   2   3     9286.67     9872.35    547.48 o 
  12   2   3     9688.56     9456.25    314.75 o 
  14   2   3    18384.42    19818.79    477.31 o 
  16   2   3     1072.82     1286.69     85.31 o 
  18   2   3     7346.65     8368.80    718.72 o 
  20   2   3      181.94       98.02     17.56 o 
  22   2   3     1276.74     1435.09     65.57 o 
  24   2   3      429.10      470.72     28.38 o 
  26   2   3      597.64      636.00     40.21 o 
  28   2   3      333.92      284.99     21.37 o 
  30   2   3      521.02      551.17     40.55 o 
  32   2   3       20.32       20.42     10.69 o 
  34   2   3       51.96       77.53     12.60 o 
 -37   3   3       23.06       20.87      5.76 o 
 -35   3   3        0.74       -0.83      5.87 o 
 -33   3   3       18.80        9.02      7.27 o 
 -31   3   3       15.00       23.74     13.85 o 
 -29   3   3        0.64        5.74     11.97 o 
 -27   3   3       20.56       30.42     16.62 o 
 -25   3   3      314.37      291.99     37.92 o 
 -23   3   3      140.87      147.42     25.32 o 
 -21   3   3      308.17      272.85     30.74 o 
 -19   3   3      869.70     1185.86    127.66 o 
 -17   3   3     2022.04     1875.20    153.09 o 
 -15   3   3     2341.64     2714.93    108.71 o 
 -13   3   3     4125.54     3891.55    128.22 o 
 -11   3   3      617.16      760.65     56.05 o 
  -9   3   3      307.63      339.81     39.02 o 
  -7   3   3      633.73      416.34     41.20 o 
  -5   3   3       11.60       65.98     12.81 o 
  -3   3   3     3466.38     2461.71     70.58 o 
  -1   3   3     2062.55     1878.22     76.55 o 
   1   3   3       10.61       37.01     13.77 o 
   3   3   3     3086.94     2599.04    136.08 o 
   5   3   3     4869.89     4023.35    126.42 o 
   7   3   3    25261.92    27024.95    336.42 o 
   9   3   3    13417.83    12804.88    308.91 o 
  11   3   3      145.06       70.70     29.62 o 
  13   3   3       59.05       22.15     34.95 o 
  15   3   3     1946.77     1772.16    161.99 o 
  17   3   3      289.07      314.39     75.34 o 
  19   3   3      417.35      609.94     32.44 o 
  21   3   3       40.27       27.87     10.80 o 
  23   3   3     1347.23     1574.01     66.73 o 
  25   3   3      366.24      331.97     25.03 o 
  27   3   3      409.06      366.44     23.55 o 
  29   3   3        0.93        1.12      6.65 o 
  31   3   3      126.52      113.85     17.38 o 
  33   3   3       34.80       38.07      9.93 o 
 -36   4   3       12.62        7.92      6.35 o 
 -34   4   3        0.66       -1.32      4.99 o 
 -32   4   3      155.53      193.01     15.52 o 
 -30   4   3       31.77       53.82     10.32 o 
 -28   4   3      273.05      239.18     32.65 o 
 -26   4   3      134.47       88.76     22.26 o 
 -24   4   3       37.69       79.78     23.13 o 
 -22   4   3      193.24      170.07     32.12 o 
 -20   4   3       92.27       68.55     18.62 o 
 -18   4   3      509.21      588.06     43.78 o 
 -16   4   3      678.00      533.17     89.87 o 
 -14   4   3     1318.35     1208.03     83.78 o 
 -12   4   3     4214.84     3623.67    142.87 o 
 -10   4   3        8.66       -8.34     12.35 o 
  -8   4   3     1169.04     1515.34     91.37 o 
  -6   4   3     1647.05     2085.63    105.50 o 
  -4   4   3    10879.67    10078.01    228.59 o 
  -2   4   3     2747.80     2593.57    105.23 o 
   0   4   3     7053.13     8009.61    230.22 o 
   2   4   3      217.74       75.64     22.91 o 
   4   4   3      466.03      513.93     52.28 o 
   6   4   3      533.21      521.50     54.47 o 
   8   4   3       61.04      119.62     28.99 o 
  10   4   3        1.84       26.09     18.01 o 
  12   4   3      316.92      345.29     77.48 o 
  14   4   3     3216.64     3464.74    144.42 o 
  16   4   3     2648.13     2679.67     95.06 o 
  18   4   3      960.33     1023.54    132.05 o 
  20   4   3      140.92      136.62     45.33 o 
  22   4   3        0.53        0.78      8.29 o 
  24   4   3      380.33      390.82     26.52 o 
  26   4   3        1.75        8.38     15.49 o 
  28   4   3        0.86        2.57     11.16 o 
  30   4   3        0.24       -0.76      7.34 o 
 -33   5   3       81.46       91.71     12.81 o 
 -31   5   3      116.17       88.76     16.26 o 
 -29   5   3       19.88       20.47     12.09 o 
 -27   5   3       12.30       26.68     14.75 o 
 -25   5   3       56.76       46.24     18.51 o 
 -23   5   3      371.12      333.03     41.05 o 
 -21   5   3      336.77      314.24     40.25 o 
 -19   5   3      209.79      196.63     20.11 o 
 -17   5   3        2.76        8.78      9.64 o 
 -15   5   3      647.68      699.60     32.60 o 
 -13   5   3      135.58      169.65     14.97 o 
 -11   5   3     3468.95     3336.06    144.52 o 
  -9   5   3       43.49       17.29     26.66 o 
  -7   5   3       18.88        7.58     25.36 o 
  -5   5   3     1704.51     1332.15    140.17 o 
  -3   5   3     2466.12     2295.30    181.08 o 
  -1   5   3       67.21       50.90     34.37 o 
   1   5   3      177.11      117.14     29.85 o 
   3   5   3     2973.85     2479.50    185.73 o 
   5   5   3      152.70      138.16     32.12 o 
   7   5   3      257.21      312.34     20.52 o 
   9   5   3     1451.35     1379.40     43.62 o 
  11   5   3       14.52       43.27     11.81 o 
  13   5   3      326.31      319.11     49.15 o 
  15   5   3      233.99      309.02     39.32 o 
  17   5   3      485.75      466.96     47.69 o 
  19   5   3       88.83       78.26     22.77 o 
  21   5   3       16.79       -1.47     10.00 o 
  23   5   3      122.13      121.34     15.11 o 
  25   5   3       27.50       35.48      9.07 o 
  27   5   3       25.35       43.40      7.79 o 
 -30   6   3      156.35      138.35     14.93 o 
 -28   6   3       17.86       20.31      6.85 o 
 -26   6   3        1.00       -7.00     11.20 o 
 -24   6   3        0.19        3.02     11.50 o 
 -22   6   3      474.54      425.84     42.61 o 
 -20   6   3      205.48      172.92     31.05 o 
 -18   6   3      522.62      483.77     29.77 o 
 -16   6   3        0.10       26.15     10.53 o 
 -14   6   3        1.63        8.22      8.39 o 
 -12   6   3        5.96        5.99      9.80 o 
 -10   6   3      833.17      898.22     38.08 o 
  -8   6   3       53.83       73.55     13.09 o 
  -6   6   3      608.39      681.19     32.01 o 
  -4   6   3      236.80      331.34     18.90 o 
  -2   6   3     1666.04     1519.63     69.06 o 
   0   6   3       97.02       75.40     17.59 o 
   2   6   3      947.21      901.62     54.79 o 
   4   6   3     1429.23     1342.86     47.66 o 
   6   6   3      240.14      206.46     20.39 o 
   8   6   3        9.28       19.50     13.90 o 
  10   6   3     1088.69      965.95     44.46 o 
  12   6   3      456.78      411.26     30.53 o 
  14   6   3        7.37       32.91     12.35 o 
  16   6   3      104.09       74.91     14.93 o 
  18   6   3       43.75       55.37     17.23 o 
  20   6   3        2.11       -6.07      8.78 o 
  22   6   3        3.80       -0.01      7.05 o 
  24   6   3       14.77       10.06      5.75 o 
 -25   7   3        3.19       10.21      4.96 o 
 -23   7   3      304.94      345.54     26.28 o 
 -21   7   3       76.82       67.50     21.60 o 
 -19   7   3       22.64       28.61     15.39 o 
 -17   7   3       59.68       69.04     21.03 o 
 -15   7   3      429.82      501.35     27.16 o 
 -13   7   3       59.32       65.55     12.67 o 
 -11   7   3       82.71       76.77     12.65 o 
  -9   7   3      182.86      107.91     22.59 o 
  -7   7   3       35.22       47.80     11.89 o 
  -5   7   3      142.79      168.52     17.71 o 
  -3   7   3      162.21      166.50     17.02 o 
  -1   7   3      177.61      161.17     23.23 o 
   1   7   3      220.21      227.83     18.55 o 
   3   7   3      142.79      167.19     17.98 o 
   5   7   3      619.32      627.12     40.38 o 
   7   7   3      613.13      604.92     33.00 o 
   9   7   3      222.66      238.08     21.99 o 
  11   7   3        9.66        7.77      8.31 o 
  13   7   3      156.57      171.57     22.50 o 
  15   7   3      146.33      123.10     15.78 o 
  17   7   3       17.61       47.93     12.62 o 
  19   7   3        1.14       -5.78      6.31 o 
  21   7   3       42.61       41.13      9.74 o 
 -18   8   3       14.07        9.55      5.31 o 
 -16   8   3       13.70        9.95      6.98 o 
 -14   8   3      139.36      168.59     16.06 o 
 -12   8   3      205.58      202.41     17.64 o 
 -10   8   3        0.18       -8.38      8.38 o 
  -8   8   3        1.60       -3.26      6.41 o 
  -6   8   3      236.57      267.69     15.75 o 
  -4   8   3      875.69      901.33     34.39 o 
  -2   8   3      141.16      111.36     13.43 o 
   0   8   3      286.08      267.93     19.17 o 
   2   8   3      381.67      441.01     48.82 o 
   4   8   3       16.36       28.35      8.56 o 
   6   8   3      148.88      124.43     13.94 o 
   8   8   3       95.99      121.79     14.16 o 
  10   8   3      155.72      162.27     19.00 o 
  12   8   3       30.90       35.26      8.85 o 
  14   8   3        2.78       -0.97      9.05 o 
 -38   0   4      243.89      278.02     22.83 o 
 -36   0   4       66.53       70.65     16.26 o 
 -34   0   4       16.44       14.66     11.98 o 
 -32   0   4      377.12      425.74     37.39 o 
 -30   0   4      480.42      356.20     34.62 o 
 -28   0   4     6501.22     5811.99    489.11 o 
 -26   0   4       80.56       71.42     18.58 o 
 -24   0   4     2485.31     2588.50    175.58 o 
 -22   0   4     1537.15     1296.50    119.63 o 
 -20   0   4     8488.90    10715.66    331.99 o 
 -18   0   4     5523.10     6640.15    335.34 o 
 -16   0   4     5364.05     7974.68    154.17 o 
 -14   0   4        7.49        4.77      8.75 o 
 -12   0   4     1122.69     1142.35     38.89 o 
 -10   0   4    50234.61    57361.86    376.64 o 
  -8   0   4     9764.68    11833.41    110.70 o 
  -6   0   4    46844.22    45074.65    431.94 o 
  -4   0   4      758.29     1134.54     73.02 o 
  -2   0   4     1075.21     1113.36     34.52 o 
   0   0   4   146050.67   149288.48    795.29 o 
   2   0   4   107482.83   106711.32    611.41 o 
   4   0   4    13682.72    11847.66    184.25 o 
   6   0   4       37.59       30.91     11.51 o 
   8   0   4      953.36      631.92     64.50 o 
  10   0   4      294.57      259.18     46.39 o 
  12   0   4    16974.30    22080.23    997.86 o 
  14   0   4     3686.31     4387.97    196.95 o 
  16   0   4     5601.69     6672.03    259.28 o 
  18   0   4     1555.24     1803.76    141.11 o 
  20   0   4      592.22      523.07     81.73 o 
  22   0   4       11.94       74.25     15.68 o 
  24   0   4      881.63      846.16     53.24 o 
  26   0   4       27.94       29.23     14.01 o 
  28   0   4      419.27      477.36     38.06 o 
  30   0   4       27.03       -1.66      9.11 o 
  32   0   4       19.69       24.40      9.22 o 
  34   0   4       85.16       81.58     10.71 o 
 -39   1   4       74.43       80.98     12.65 o 
 -37   1   4        4.80       11.85      5.31 o 
 -35   1   4       41.27       33.94      8.52 o 
 -33   1   4      110.81       86.53     12.66 o 
 -31   1   4      120.32      151.17     16.57 o 
 -29   1   4     1648.37     1466.65     47.94 o 
 -27   1   4     7277.11     7190.72    272.39 o 
 -25   1   4      784.15      976.40     33.94 o 
 -23   1   4       31.79        4.61     15.15 o 
 -21   1   4     4740.35     5029.31    195.88 o 
 -19   1   4     4332.50     5069.61    152.33 o 
 -17   1   4    30824.05    29153.46    481.97 o 
 -15   1   4     9724.63    10466.35    193.85 o 
 -13   1   4     1560.01     1401.23     35.13 o 
 -11   1   4     6577.23     6982.69    115.52 o 
  -9   1   4    75312.33    72832.56    368.55 o 
  -7   1   4    28463.25    27858.04    220.30 o 
  -5   1   4     6279.03     5441.37     77.69 o 
  -3   1   4     6071.88     6898.86    113.83 o 
  -1   1   4    46270.98    40330.23    256.32 o 
   1   1   4    23881.89    27491.93    236.98 o 
   3   1   4      810.19      950.30     50.22 o 
   5   1   4    27282.33    27847.51    262.65 o 
   7   1   4        2.26       92.51     16.89 o 
   9   1   4       88.49       77.25     14.39 o 
  11   1   4      388.15      304.93     51.58 o 
  13   1   4      720.04      456.67     47.29 o 
  15   1   4       88.21       28.63     14.80 o 
  17   1   4       48.73       91.52     24.57 o 
  19   1   4      210.37      305.14     44.68 o 
  21   1   4      993.95     1235.59     38.77 o 
  23   1   4       54.44       50.16     10.60 o 
  25   1   4      705.71      641.67     48.70 o 
  27   1   4      261.66      238.62     19.46 o 
  29   1   4      194.52      193.75     25.68 o 
  31   1   4        4.29      -10.61     10.61 o 
  33   1   4      110.97      115.13     15.87 o 
  35   1   4        4.05        9.73      5.84 o 
 -40   2   4       30.31       24.76      6.58 o 
 -38   2   4        2.12       -3.59      8.80 o 
 -36   2   4      251.45      254.16     17.99 o 
 -34   2   4        2.72       13.00     12.74 o 
 -32   2   4      206.13      183.45     26.37 o 
 -30   2   4       14.37       22.60     16.17 o 
 -28   2   4     1324.75     1248.90     46.28 o 
 -26   2   4       16.55        2.04      9.65 o 
 -24   2   4        5.83       -2.21      8.14 o 
 -22   2   4       24.67       61.15     32.24 o 
 -20   2   4     2165.79     2336.35    156.87 o 
 -18   2   4       20.01      -13.10     19.91 o 
 -16   2   4     3863.71     3650.35    178.77 o 
 -14   2   4      571.17     1049.13     59.64 o 
 -12   2   4     2847.92     2822.00     92.63 o 
 -10   2   4       14.28        9.00      9.03 o 
  -8   2   4      161.88      139.53     21.73 o 
  -6   2   4     2462.91     1546.69     40.57 o 
  -4   2   4    10337.52    12532.42    122.99 o 
  -2   2   4      768.16     1042.38     45.91 o 
   0   2   4    13145.98    13435.58    176.22 o 
   2   2   4     6294.46     5658.19    123.45 o 
   4   2   4     5302.08     3721.89    107.99 o 
   6   2   4       28.57       73.73     18.97 o 
   8   2   4        2.28       28.26     14.12 o 
  10   2   4     1368.89     1034.78     61.36 o 
  12   2   4     6055.53     7474.43    288.00 o 
  14   2   4      363.26      389.26     74.17 o 
  16   2   4      244.95      313.70     46.06 o 
  18   2   4      829.12      740.53     68.17 o 
  20   2   4      242.23      283.56     20.73 o 
  22   2   4      687.34      788.72     35.84 o 
  24   2   4      546.08      572.71     61.88 o 
  26   2   4       65.24       57.50     16.85 o 
  28   2   4      123.48      125.29     20.98 o 
  30   2   4       28.50       27.80     10.40 o 
  32   2   4        9.25        8.96      8.19 o 
  34   2   4       10.58       22.54      7.91 o 
 -37   3   4      199.06      211.40     13.38 o 
 -35   3   4       47.41       43.72      9.22 o 
 -33   3   4        4.62        9.00      7.01 o 
 -31   3   4      265.22      297.21     31.92 o 
 -29   3   4      153.81      140.72     25.10 o 
 -27   3   4      419.32      347.64     39.10 o 
 -25   3   4     4244.10     4599.74    135.85 o 
 -23   3   4      263.49      261.24     30.93 o 
 -21   3   4      189.45      161.22     30.43 o 
 -19   3   4        7.82       15.94     20.39 o 
 -17   3   4     1947.68     1860.27    149.78 o 
 -15   3   4      170.50      137.74     27.52 o 
 -13   3   4     6912.93     6927.79    174.05 o 
 -11   3   4      458.75      387.85     41.34 o 
  -9   3   4      742.40      693.38     53.88 o 
  -7   3   4     4230.48     5421.87    259.41 o 
  -5   3   4      531.39      663.89     36.81 o 
  -3   3   4      234.89      437.35     37.56 o 
  -1   3   4     3671.54     2852.05     94.34 o 
   1   3   4    16025.23    15805.99    336.15 o 
   3   3   4     8574.79     8440.33    179.53 o 
   5   3   4     1824.14     2195.11     96.72 o 
   7   3   4      543.15      542.17     51.29 o 
   9   3   4     1999.22     2094.18    102.55 o 
  11   3   4     3696.87     3573.99    222.37 o 
  13   3   4     3641.59     3783.15    238.94 o 
  15   3   4       69.38       58.88     38.79 o 
  17   3   4      361.38      347.47     24.74 o 
  19   3   4      814.14      829.57     37.09 o 
  21   3   4      502.25      532.85     32.26 o 
  23   3   4      229.63      217.60     20.50 o 
  25   3   4      262.27      330.89     42.69 o 
  27   3   4        3.21       -8.15      8.15 o 
  29   3   4       67.44      124.35     19.23 o 
  31   3   4       10.96       11.06      8.74 o 
  33   3   4       49.18       42.82      8.91 o 
 -36   4   4       20.09       16.28      8.11 o 
 -34   4   4       69.21       88.25      9.64 o 
 -32   4   4      264.53      249.48     17.73 o 
 -30   4   4      292.62      296.60     21.18 o 
 -28   4   4        5.99        0.73     11.99 o 
 -26   4   4       49.85       25.46     15.94 o 
 -24   4   4     1033.56     1040.10     68.19 o 
 -22   4   4       74.07       51.99     21.42 o 
 -20   4   4      753.84      700.80     50.10 o 
 -18   4   4      228.86      203.07     30.33 o 
 -16   4   4      769.58      707.52    101.77 o 
 -14   4   4     2559.20     2370.58    118.02 o 
 -12   4   4     1064.50      970.19     75.80 o 
 -10   4   4      385.94      357.00     47.16 o 
  -8   4   4     8026.67     7685.21    204.88 o 
  -6   4   4     2024.45     2261.37    109.64 o 
  -4   4   4     6686.65     6854.71    498.97 o 
  -2   4   4     2567.00     3221.89    128.50 o 
   0   4   4     6271.51     5999.07    162.07 o 
   2   4   4      842.46      696.74     59.05 o 
   4   4   4     1661.99     1863.73     99.49 o 
   6   4   4     1084.86     1063.73     77.33 o 
   8   4   4     2126.72     2245.85    116.52 o 
  10   4   4     1865.69     1833.82    174.57 o 
  12   4   4      211.57      102.73     48.55 o 
  14   4   4      215.29      248.67     58.30 o 
  16   4   4       59.21       54.23     12.50 o 
  18   4   4       25.74       19.11     10.76 o 
  20   4   4      403.95      399.97     28.92 o 
  22   4   4      177.92      158.26     17.78 o 
  24   4   4      113.24      114.78     14.54 o 
  26   4   4        2.63        9.95      6.83 o 
  28   4   4       67.71      102.35     15.80 o 
  30   4   4       86.70       88.38      8.63 o 
 -33   5   4       55.00       63.41     11.95 o 
 -31   5   4        0.14       12.31     10.34 o 
 -29   5   4        0.99       -9.45     11.22 o 
 -27   5   4       24.08       22.71     13.78 o 
 -25   5   4      591.31      570.83     48.21 o 
 -23   5   4      327.71      295.88     36.76 o 
 -21   5   4       15.64       14.49     16.95 o 
 -19   5   4      570.07      542.87     50.24 o 
 -17   5   4     1504.07     1548.79     79.01 o 
 -15   5   4      278.04      276.46     31.16 o 
 -13   5   4        6.08       15.56     13.84 o 
 -11   5   4     1459.62     1498.33     55.59 o 
  -9   5   4     4020.88     4002.75    308.04 o 
  -7   5   4     1222.20     1403.12    142.30 o 
  -5   5   4     1073.92      830.59    110.75 o 
  -3   5   4        2.78        2.62     21.41 o 
  -1   5   4        7.73      -31.88     31.88 o 
   1   5   4      136.65       64.77     22.09 o 
   3   5   4     1089.60     1104.24     82.49 o 
   5   5   4     1972.49     2090.60     65.85 o 
   7   5   4      189.64      203.07     18.45 o 
   9   5   4       44.53       34.61     10.74 o 
  11   5   4     2065.74     2033.43     59.11 o 
  13   5   4     2639.03     2591.76     99.58 o 
  15   5   4      472.68      522.94     49.87 o 
  17   5   4      283.56      224.84     36.14 o 
  19   5   4      624.14      647.09     53.10 o 
  21   5   4      384.33      361.63     26.24 o 
  23   5   4        1.01        2.84      7.89 o 
  25   5   4       36.94       42.14      8.49 o 
  27   5   4      102.62      104.10     13.32 o 
 -30   6   4        0.22       15.36      9.08 o 
 -28   6   4       89.47       97.20     17.14 o 
 -26   6   4      279.10      325.85     21.17 o 
 -24   6   4       25.82       28.67     15.83 o 
 -22   6   4        6.31        7.19     15.05 o 
 -20   6   4       74.21      105.86     26.48 o 
 -18   6   4     1012.03     1082.02     69.47 o 
 -16   6   4       98.85       81.93     23.96 o 
 -14   6   4       56.93       43.76     11.58 o 
 -12   6   4     2057.57     2227.47     59.21 o 
 -10   6   4      824.82      820.53     36.01 o 
  -8   6   4     2626.63     2627.06     62.15 o 
  -6   6   4     2543.51     2692.54     72.41 o 
  -4   6   4      397.25      345.81     23.33 o 
  -2   6   4        1.88       -4.71      8.13 o 
   0   6   4      707.49      736.34     49.63 o 
   2   6   4     1280.83     1193.05     63.04 o 
   4   6   4      806.15      761.46     36.38 o 
   6   6   4      112.34      146.68     17.83 o 
   8   6   4      454.26      423.42     29.21 o 
  10   6   4       88.61      131.07     18.46 o 
  12   6   4        0.09       10.41     20.59 o 
  14   6   4      243.81      196.63     22.81 o 
  16   6   4       58.43       43.08     17.82 o 
  18   6   4      207.18      228.81     21.96 o 
  20   6   4      158.11      145.06     23.68 o 
  22   6   4       60.91       57.69      9.70 o 
  24   6   4       25.83       34.99      6.01 o 
 -25   7   4       25.61       35.24      6.65 o 
 -23   7   4       71.64       42.12     11.45 o 
 -21   7   4      183.32      139.83     15.53 o 
 -19   7   4      206.25      202.52     19.96 o 
 -17   7   4        0.59       22.94     14.80 o 
 -15   7   4       85.14       66.67     20.36 o 
 -13   7   4      184.69      200.54     29.81 o 
 -11   7   4      566.80      617.53     34.87 o 
  -9   7   4      364.38      271.25     23.49 o 
  -7   7   4       12.29       21.60     13.01 o 
  -5   7   4      382.56      416.31     26.61 o 
  -3   7   4      235.36      232.15     20.00 o 
  -1   7   4       30.16       13.22      8.56 o 
   1   7   4      536.97      546.00     27.96 o 
   3   7   4       50.90       30.53      7.94 o 
   5   7   4      178.87      164.64     25.73 o 
   7   7   4      263.13      229.47     29.71 o 
   9   7   4       60.81       69.51     13.82 o 
  11   7   4      205.53      143.10     17.89 o 
  13   7   4        4.73       10.69      9.22 o 
  15   7   4      163.58      168.11     20.97 o 
  17   7   4        1.05        0.30      7.72 o 
  19   7   4        4.99        0.82     16.85 o 
 -18   8   4       10.20        9.90      5.79 o 
 -16   8   4       33.59       14.03      6.89 o 
 -14   8   4       10.61        2.11      6.94 o 
 -12   8   4      127.14       81.50     16.22 o 
 -10   8   4       29.57       17.74      8.28 o 
  -8   8   4       52.93       42.36      7.87 o 
  -6   8   4       55.27       57.02      8.25 o 
  -4   8   4      108.53       76.15     12.55 o 
  -2   8   4       11.97        9.14      7.24 o 
   0   8   4       77.98       87.90     12.05 o 
   2   8   4        8.68       12.16     12.08 o 
   4   8   4        4.37        0.14      9.99 o 
   6   8   4        0.03       -3.33     11.43 o 
   8   8   4      102.87      101.48     18.38 o 
  10   8   4        6.49       23.43     12.18 o 
  12   8   4        5.34       -0.86      6.38 o 
 -39   1   5        2.29        2.77     10.16 o 
 -37   1   5       48.34       55.90      9.51 o 
 -35   1   5       11.68        2.12     10.78 o 
 -33   1   5       28.51       31.69     10.45 o 
 -31   1   5      511.23      527.39     29.20 o 
 -29   1   5      273.21      272.17     22.46 o 
 -27   1   5      615.72      567.68     27.46 o 
 -25   1   5      127.75      115.83     12.87 o 
 -23   1   5       21.44       66.65     39.98 o 
 -21   1   5     2646.52     2978.83    101.82 o 
 -19   1   5     3343.93     2975.70     97.60 o 
 -17   1   5     7082.09     8704.26    204.19 o 
 -15   1   5     7801.70     9582.66    220.06 o 
 -13   1   5     2592.51     2905.06     73.10 o 
 -11   1   5     9868.63     9773.30    126.66 o 
  -9   1   5    39646.71    39038.29    286.04 o 
  -7   1   5     3144.15     3223.95     79.74 o 
  -5   1   5     3625.23     3681.01     56.71 o 
  -3   1   5     1055.70      866.52     47.90 o 
  -1   1   5    19215.28    18898.46    277.55 o 
   1   1   5     1146.78     1245.00     57.17 o 
   3   1   5     4360.05     4145.57    107.70 o 
   5   1   5     8035.25     7587.52    149.04 o 
   7   1   5     4708.86     3776.97    104.29 o 
   9   1   5     2191.18     1993.91     86.60 o 
  11   1   5    16547.69    16526.82    388.50 o 
  13   1   5      480.29      418.52     48.14 o 
  15   1   5       36.78       15.68     14.05 o 
  17   1   5     1317.72     1711.35    102.03 o 
  19   1   5     5031.00     5547.39    116.39 o 
  21   1   5      254.04      184.71     16.19 o 
  23   1   5     1319.49     1205.59     44.28 o 
  25   1   5       18.20       22.06     10.85 o 
  27   1   5      130.96      148.85     23.00 o 
  29   1   5       23.94       17.04     10.84 o 
  31   1   5       61.70       31.78     10.73 o 
  33   1   5        0.04       -2.09      4.44 o 
 -40   2   5        6.89        5.75      6.63 o 
 -38   2   5       14.73       23.65      7.27 o 
 -36   2   5        1.00       -1.54     10.16 o 
 -34   2   5      230.79      280.98     31.05 o 
 -32   2   5      281.63      291.03     32.24 o 
 -30   2   5      543.27      505.32     42.77 o 
 -28   2   5       99.51      114.01     21.39 o 
 -26   2   5       21.36        0.92     10.07 o 
 -24   2   5     4550.90     5291.48    139.23 o 
 -22   2   5     1643.38     1796.67    142.75 o 
 -20   2   5     1531.68     1641.68    131.09 o 
 -18   2   5     1964.38     2323.74    148.71 o 
 -16   2   5      930.92      827.85     56.29 o 
 -14   2   5     1847.74     1995.41     84.55 o 
 -12   2   5     1800.30     1340.14     66.89 o 
 -10   2   5      370.58      533.59     42.17 o 
  -8   2   5      828.72      721.02     47.46 o 
  -4   2   5    40471.80    39869.04    262.52 o 
  -2   2   5    10666.94    11305.76    157.35 o 
   0   2   5    23709.29    27726.85    272.00 o 
   2   2   5      259.44      341.12     34.46 o 
   4   2   5     6835.65     6318.21    148.23 o 
   6   2   5    10218.61    10684.31    352.58 o 
   8   2   5     6128.65     6827.74    494.45 o 
  10   2   5       16.34       26.83     23.53 o 
  12   2   5      651.04      578.49     85.09 o 
  14   2   5     1225.07     1299.23    133.53 o 
  16   2   5      796.24      762.43     71.96 o 
  18   2   5      572.96      522.87     34.80 o 
  20   2   5      498.30      340.52     32.72 o 
  22   2   5       47.16       35.75     16.45 o 
  24   2   5      120.75      128.36     23.47 o 
  26   2   5      590.96      636.13     47.67 o 
  28   2   5      111.32      125.99     21.55 o 
  30   2   5       34.56       47.08     13.03 o 
  32   2   5       11.53       11.37      8.04 o 
 -39   3   5        0.99       -0.29      3.74 o 
 -37   3   5       82.83       91.87     10.06 o 
 -35   3   5      141.93      124.26     13.31 o 
 -33   3   5       85.00      111.31     19.86 o 
 -31   3   5      189.39      150.03     24.57 o 
 -29   3   5      592.41      534.86     44.51 o 
 -27   3   5       90.80       51.35     17.84 o 
 -25   3   5      657.08      829.02     51.66 o 
 -23   3   5       99.16      124.13     59.17 o 
 -21   3   5        0.32       10.59     26.80 o 
 -19   3   5      794.00      408.58     74.74 o 
 -17   3   5      665.55      851.56    101.90 o 
 -15   3   5       23.96       -4.82     12.95 o 
 -13   3   5      445.80      467.07     46.75 o 
 -11   3   5    18025.34    16967.69    363.82 o 
  -9   3   5     7215.09     6898.31    177.19 o 
  -7   3   5        0.63        3.74     10.20 o 
  -5   3   5     4471.55     5076.10    116.90 o 
  -3   3   5     3494.37     2715.10     88.57 o 
  -1   3   5    15619.07    15496.86    353.98 o 
   1   3   5      105.78       37.49     14.99 o 
   3   3   5      319.74      369.58     41.43 o 
   5   3   5     2218.23     2642.55    111.24 o 
   7   3   5      194.42      161.21     31.56 o 
   9   3   5       23.89       13.99     13.76 o 
  11   3   5     3020.56     3151.69    221.53 o 
  13   3   5      114.97      148.11     52.52 o 
  15   3   5     1855.20     1856.53    174.35 o 
  17   3   5      650.48      679.66     33.79 o 
  19   3   5     2693.52     3120.39    170.95 o 
  21   3   5      230.58      247.51     22.21 o 
  23   3   5       14.52       35.34     13.57 o 
  25   3   5       69.82      116.13     21.84 o 
  27   3   5      983.24      992.12     53.96 o 
  29   3   5       29.20       20.35     10.65 o 
  31   3   5       57.27       35.27     10.25 o 
 -36   4   5       15.90       14.78      7.35 o 
 -34   4   5       36.29       34.04      7.12 o 
 -32   4   5        0.00       10.59      7.04 o 
 -30   4   5      154.68      173.80     25.54 o 
 -28   4   5       53.36       75.88     18.00 o 
 -26   4   5      124.63      127.55     24.20 o 
 -24   4   5      451.38      405.79     43.69 o 
 -22   4   5     1718.99     1725.69     87.11 o 
 -20   4   5      863.75      885.56     54.94 o 
 -18   4   5        6.81       11.85     12.65 o 
 -16   4   5       48.74       28.31     19.26 o 
 -14   4   5      228.99      112.49     27.98 o 
 -12   4   5      100.38       70.94     23.86 o 
 -10   4   5     1241.70     1407.83     90.65 o 
  -8   4   5      386.64      382.27     47.89 o 
  -6   4   5     2594.69     2026.62    156.79 o 
  -4   4   5     7048.38     7809.87    394.61 o 
  -2   4   5      996.50     1202.73     71.12 o 
   0   4   5     3497.93     3528.56    125.29 o 
   2   4   5       17.29       38.65     16.46 o 
   4   4   5     1694.69     1812.77     99.21 o 
   6   4   5      342.37      472.77     54.31 o 
   8   4   5     2207.16     2304.41    121.23 o 
  10   4   5     1273.61     1173.47    140.45 o 
  12   4   5      234.28      262.78     29.16 o 
  14   4   5      279.38      340.30     24.33 o 
  16   4   5      236.25      271.77     23.67 o 
  18   4   5        0.21       -0.37      9.53 o 
  20   4   5       76.74       79.85     14.50 o 
  22   4   5       64.86       93.88     13.55 o 
  24   4   5       54.16       33.57      9.53 o 
  26   4   5      107.37      140.93     19.85 o 
  28   4   5        0.34       -0.79      7.11 o 
  30   4   5      128.08      119.76      8.64 o 
 -33   5   5       68.76       71.94     13.12 o 
 -31   5   5        8.39       15.35     10.61 o 
 -29   5   5        8.44       24.53     10.17 o 
 -27   5   5       69.48       44.76     15.64 o 
 -25   5   5        9.38        1.16     13.61 o 
 -23   5   5        4.28       20.88     16.56 o 
 -21   5   5        7.73       -0.43     14.93 o 
 -19   5   5      164.38      178.58     30.15 o 
 -17   5   5      109.74      124.69     25.35 o 
 -15   5   5        0.79       29.68     21.48 o 
 -13   5   5     1019.06      991.74     64.34 o 
 -11   5   5      780.28      902.72    128.36 o 
  -9   5   5      671.42      577.16     95.09 o 
  -7   5   5     1730.78     1419.84    153.45 o 
  -5   5   5     1934.48     1838.46    165.36 o 
  -3   5   5      126.14       92.52     41.07 o 
  -1   5   5     1148.65     1046.85    126.62 o 
   1   5   5     2787.00     2779.48    127.54 o 
   3   5   5      252.72      303.32     25.38 o 
   5   5   5        7.20       12.82      9.43 o 
   7   5   5     2905.60     2844.24     64.32 o 
   9   5   5      268.02      242.55     21.21 o 
  11   5   5       24.14       50.10     18.57 o 
  13   5   5       24.11       37.89     20.98 o 
  15   5   5      151.89      152.93     31.06 o 
  17   5   5      215.93      227.76     33.80 o 
  19   5   5      581.76      738.35     53.85 o 
  21   5   5      212.06      231.66     22.86 o 
  23   5   5       32.81       39.23      9.92 o 
  25   5   5       11.99       28.65     11.14 o 
  27   5   5       30.43       43.58      9.08 o 
 -30   6   5        2.16       -0.92      7.43 o 
 -28   6   5       17.70       16.26      6.25 o 
 -26   6   5       64.05       61.67     12.36 o 
 -24   6   5       62.90       83.98     20.20 o 
 -22   6   5        2.62        0.00     14.38 o 
 -20   6   5       71.47       91.90     25.37 o 
 -18   6   5      458.46      570.55     51.35 o 
 -16   6   5      285.36      239.36     34.79 o 
 -14   6   5      609.12      494.14     46.59 o 
 -12   6   5        1.26       26.45     16.25 o 
 -10   6   5     1276.04     1406.31     45.86 o 
  -8   6   5       93.26       82.80     13.73 o 
  -6   6   5     1692.07     1626.30     50.08 o 
  -4   6   5      304.19      371.05     20.42 o 
  -2   6   5       55.26       28.71      7.61 o 
   0   6   5      125.77      119.41     21.43 o 
   2   6   5      933.84      721.86     50.26 o 
   4   6   5      745.35      637.94     33.75 o 
   6   6   5      417.19      380.50     27.80 o 
   8   6   5       22.81       14.16     10.25 o 
  10   6   5       42.71       18.70     11.63 o 
  12   6   5        2.83       23.60     13.07 o 
  14   6   5      348.23      315.38     27.46 o 
  16   6   5        1.47        0.96     10.61 o 
  18   6   5        9.30       20.78     10.12 o 
  20   6   5       26.79       35.21      9.17 o 
  22   6   5       83.64       72.37     10.52 o 
  24   6   5        0.25       -1.40      5.40 o 
 -25   7   5        3.56       -5.20      5.20 o 
 -23   7   5        7.48       -1.06      8.69 o 
 -21   7   5       19.99       10.53     10.65 o 
 -19   7   5      110.67       99.22     13.95 o 
 -17   7   5       11.15       -5.68      8.60 o 
 -15   7   5      148.55      151.40     21.73 o 
 -13   7   5      470.25      542.79     39.88 o 
 -11   7   5      570.95      599.89     34.15 o 
  -9   7   5      748.95      777.32     38.31 o 
  -7   7   5       57.87       76.99     13.36 o 
  -5   7   5      207.64      247.90     21.21 o 
  -3   7   5      406.12      386.54     32.16 o 
  -1   7   5      183.68      211.52     15.33 o 
   1   7   5        1.46        4.47      6.26 o 
   3   7   5       71.73       66.94     12.77 o 
   5   7   5      349.53      350.35     31.92 o 
   7   7   5      271.53      256.08     22.11 o 
   9   7   5       66.66       53.32     12.30 o 
  11   7   5       15.57       14.14      9.29 o 
  13   7   5       55.32       62.23     12.72 o 
  15   7   5       37.45       29.99      9.47 o 
  17   7   5      298.44      335.02     18.87 o 
  19   7   5       98.47       94.84     13.06 o 
 -18   8   5       29.16       20.60      6.01 o 
 -16   8   5       25.80       35.73     12.79 o 
 -14   8   5        3.17       -4.62     10.17 o 
 -12   8   5      100.56       70.83     11.27 o 
 -10   8   5      148.55      113.87     13.66 o 
  -8   8   5       58.28       58.69      8.36 o 
  -6   8   5      359.63      406.78     18.36 o 
  -4   8   5      150.73      193.14     16.07 o 
  -2   8   5      127.36      122.24     19.49 o 
   0   8   5      437.66      430.55     33.09 o 
   2   8   5        1.14        1.95      9.23 o 
   4   8   5      143.26      155.68     20.92 o 
   6   8   5       47.89       42.69     13.85 o 
   8   8   5      500.53      450.34     32.26 o 
  10   8   5      103.79       98.60     16.35 o 
  12   8   5       31.97       26.25      9.41 o 
 -40   0   6        8.48        5.03      5.93 o 
 -38   0   6       17.12       19.57     10.97 o 
 -36   0   6      341.41      346.95     32.39 o 
 -34   0   6        5.94       20.03     13.18 o 
 -32   0   6       88.87       98.63     19.55 o 
 -30   0   6     1713.49     1672.08     73.24 o 
 -28   0   6     2396.24     2605.48     81.14 o 
 -26   0   6     5887.32     6399.59    122.31 o 
 -24   0   6     5121.83     5594.04    267.74 o 
 -22   0   6       10.15       44.04     28.56 o 
 -20   0   6      368.58      288.62     58.33 o 
 -18   0   6    10007.60    11174.11    332.93 o 
 -16   0   6     3503.91     2677.05    119.27 o 
 -14   0   6       55.71       73.07     11.10 o 
 -12   0   6      306.82      460.30     29.83 o 
 -10   0   6     2590.46     2632.77     82.70 o 
  -8   0   6    20650.62    23120.44    367.57 o 
  -6   0   6     3319.10     2545.04    129.07 o 
  -4   0   6     2526.68     4449.08    202.27 o 
  -2   0   6    35673.16    43019.42    533.80 o 
   0   0   6     1423.42      975.48     76.20 o 
   2   0   6    26534.03    23170.10    341.00 o 
   4   0   6     4509.84     3267.84    116.06 o 
   6   0   6      785.30      380.24     37.80 o 
   8   0   6    11479.64    11275.96    295.35 o 
  10   0   6    14206.83    14708.62    360.41 o 
  12   0   6    27960.68    27280.47    510.33 o 
  14   0   6     5848.87     5718.77    250.82 o 
  16   0   6     8761.78     8987.89    323.00 o 
  18   0   6      959.51     1010.27    114.95 o 
  20   0   6     2508.07     2247.42     77.62 o 
  22   0   6      593.43      592.88     45.41 o 
  24   0   6        8.75       -2.58      9.84 o 
  26   0   6      344.78      313.28     32.31 o 
  28   0   6       25.09       36.15     12.00 o 
  30   0   6       76.09      101.20     15.55 o 
  32   0   6       49.45       34.79      8.56 o 
 -41   1   6       88.37      102.39     11.53 o 
 -39   1   6      142.74      173.57     24.53 o 
 -37   1   6       13.10        3.20     10.55 o 
 -35   1   6      255.40      308.38     31.43 o 
 -33   1   6       81.19      109.80     14.99 o 
 -31   1   6      634.46      678.87     33.62 o 
 -29   1   6     1071.07     1178.71     44.09 o 
 -27   1   6        9.71       17.56      8.20 o 
 -25   1   6      107.61       86.84     27.05 o 
 -23   1   6     4468.36     5670.37    202.17 o 
 -21   1   6     1126.40     1258.73     93.39 o 
 -19   1   6        3.73       36.81     14.48 o 
 -17   1   6     5452.07     6126.68    153.79 o 
 -15   1   6    13138.09    18277.48    220.71 o 
 -13   1   6      712.52      966.89     43.43 o 
 -11   1   6      170.01      203.50     20.01 o 
  -9   1   6      137.49       30.59      9.57 o 
  -7   1   6     9151.45     7811.21    224.95 o 
  -5   1   6     1632.52     1170.21     41.97 o 
  -3   1   6    16080.81    16431.33    289.58 o 
  -1   1   6      805.02      667.84     50.39 o 
   1   1   6     6131.62     5615.32    139.05 o 
   3   1   6     3464.58     3040.69    100.49 o 
   5   1   6    22035.97    22249.33    919.71 o 
   7   1   6      725.91      930.01     55.87 o 
   9   1   6     1114.05     1572.67    119.82 o 
  11   1   6     2290.46     2193.95    147.17 o 
  13   1   6      547.88      473.68     52.21 o 
  15   1   6      136.18      169.35     34.49 o 
  17   1   6       14.58       13.09     14.65 o 
  19   1   6        6.69       15.20     13.17 o 
  21   1   6      714.40      756.96     54.75 o 
  23   1   6      680.51      671.82     33.46 o 
  25   1   6      248.59      201.16     21.18 o 
  27   1   6       44.63       37.83     12.83 o 
  29   1   6      237.32      271.74     27.58 o 
  31   1   6        2.27        1.14      7.40 o 
  33   1   6        0.44       -4.71      5.35 o 
 -40   2   6       54.80       66.93      7.84 o 
 -38   2   6       16.84       31.30      7.44 o 
 -36   2   6       29.04       38.61     13.62 o 
 -34   2   6       87.13      141.25     23.35 o 
 -32   2   6      100.97       87.10     20.05 o 
 -30   2   6      264.91      231.77     30.67 o 
 -28   2   6      702.67      719.11     36.49 o 
 -26   2   6     1629.49     1652.58     51.05 o 
 -24   2   6     2381.71     2943.21    107.18 o 
 -22   2   6       44.51       13.49     19.78 o 
 -20   2   6      255.56      192.99     48.31 o 
 -18   2   6      531.18      544.34     73.64 o 
 -16   2   6     2061.68     2061.44    138.54 o 
 -14   2   6      432.50      484.41     43.41 o 
 -12   2   6     4156.08     3996.48    117.14 o 
 -10   2   6     1352.02     1003.44     62.38 o 
  -8   2   6      590.20      911.44     62.72 o 
  -6   2   6      363.22      614.82     29.86 o 
  -4   2   6     3121.63     4506.68    139.31 o 
  -2   2   6       95.78      313.62     33.27 o 
   0   2   6     3383.78     3944.68    111.15 o 
   2   2   6     1712.10     1890.31     83.48 o 
   4   2   6      834.49     1095.33     67.44 o 
   6   2   6     3988.64     3295.31    185.80 o 
   8   2   6        0.48        8.99     12.78 o 
  10   2   6      145.82      178.39     49.00 o 
  12   2   6      267.19      144.50     50.38 o 
  14   2   6     6193.48     6337.38    288.28 o 
  16   2   6      495.87      452.59     32.42 o 
  18   2   6     1031.63     1186.17     53.07 o 
  20   2   6      251.39      297.87     35.01 o 
  22   2   6     1640.97     1473.32     74.60 o 
  24   2   6      572.77      506.39     43.49 o 
  26   2   6      228.71      266.65     30.79 o 
  28   2   6       86.93       76.09     16.33 o 
  30   2   6       31.38       34.53     11.47 o 
  32   2   6       51.68       50.47     10.54 o 
 -39   3   6       14.54       14.71      4.76 o 
 -37   3   6       61.49       78.45      9.60 o 
 -35   3   6      159.80      186.18     23.41 o 
 -33   3   6       52.96       32.37     12.75 o 
 -31   3   6      172.86      193.44     26.97 o 
 -29   3   6      678.62      635.82     48.52 o 
 -27   3   6      492.45      511.09     44.55 o 
 -25   3   6       56.95       54.14     20.58 o 
 -23   3   6     2266.03     2465.95     87.43 o 
 -21   3   6     2512.68     2421.77    178.17 o 
 -19   3   6       83.21       46.32     29.38 o 
 -17   3   6      840.38     1031.50    128.19 o 
 -15   3   6      922.58      681.82     59.05 o 
 -13   3   6    11768.85    11482.71    235.58 o 
 -11   3   6    10607.45    10477.57    299.29 o 
  -9   3   6     3840.50     4124.26    136.97 o 
  -7   3   6     1068.09      976.49     97.43 o 
  -5   3   6     1014.67     1426.59     75.77 o 
  -3   3   6     1879.46     1809.13     74.63 o 
  -1   3   6     8958.80    10258.56    188.36 o 
   1   3   6     1897.95     1560.35     80.00 o 
   3   3   6      868.57     1131.74     73.14 o 
   5   3   6     2520.59     2738.71    120.37 o 
   7   3   6       43.97      168.74     33.19 o 
   9   3   6      510.49      599.06     95.06 o 
  11   3   6       26.03       34.52     31.60 o 
  13   3   6      807.93      955.36    126.23 o 
  15   3   6       91.43      162.20     22.13 o 
  17   3   6     3370.25     3717.68    105.87 o 
  19   3   6      467.55      501.16     44.64 o 
  21   3   6       94.82      116.61     22.65 o 
  23   3   6       35.16       13.42     11.95 o 
  25   3   6     1171.99     1239.63     63.17 o 
  27   3   6      597.43      586.29     40.59 o 
  29   3   6      101.66      114.61     17.23 o 
  31   3   6       35.95       25.37      7.94 o 
 -36   4   6      103.86       82.32      8.34 o 
 -34   4   6      122.93      166.57     13.21 o 
 -32   4   6       88.48       72.25     18.50 o 
 -30   4   6       20.65       33.92     14.89 o 
 -28   4   6      664.75      585.83     45.36 o 
 -26   4   6      167.09      255.77     33.73 o 
 -24   4   6      279.00      260.25     35.07 o 
 -22   4   6     2164.15     2206.58     97.21 o 
 -20   4   6      514.39      466.36     40.27 o 
 -18   4   6       77.07       80.20     19.37 o 
 -16   4   6     5901.94     6150.58    195.54 o 
 -14   4   6      412.36      436.34     54.43 o 
 -12   4   6      650.12      389.81     52.03 o 
 -10   4   6     1614.81     1524.13     95.95 o 
  -8   4   6     4780.35     5226.86    252.78 o 
  -6   4   6       52.60       49.21     26.72 o 
  -4   4   6      161.76      337.86     68.61 o 
  -2   4   6      311.22      286.26     35.97 o 
   0   4   6      298.11      391.54     44.03 o 
   2   4   6     1661.71     1495.87     88.43 o 
   4   4   6     4356.51     4229.67    155.82 o 
   6   4   6       33.85       99.50     28.75 o 
   8   4   6        1.80       16.57     17.23 o 
  10   4   6      401.07      315.00     82.97 o 
  12   4   6     3759.30     4255.17     81.65 o 
  14   4   6     1316.67     1549.44     97.01 o 
  16   4   6       46.98       53.78     12.60 o 
  18   4   6       72.41       72.95     14.47 o 
  20   4   6        7.85       13.33      9.24 o 
  22   4   6       24.38       36.86     14.08 o 
  24   4   6       83.38       84.35     16.90 o 
  26   4   6       15.15       19.17      9.12 o 
  28   4   6       29.27       25.09      5.53 o 
 -35   5   6        2.30        8.10      4.33 o 
 -33   5   6       33.33       28.01     10.68 o 
 -31   5   6       35.30       50.82     14.98 o 
 -29   5   6      137.36      125.03     13.54 o 
 -27   5   6       78.87       82.52     20.07 o 
 -25   5   6      279.72      308.85     35.08 o 
 -23   5   6       80.75       68.31     21.43 o 
 -21   5   6       36.37       27.35     15.53 o 
 -19   5   6      437.78      251.84     35.01 o 
 -17   5   6      188.33      193.72     30.60 o 
 -15   5   6       98.95       49.04     26.47 o 
 -13   5   6     1039.05     1034.37     51.77 o 
 -11   5   6     1293.54     1112.85     51.04 o 
  -9   5   6      343.86      293.70     27.53 o 
  -7   5   6     1031.10     1044.00     60.35 o 
  -5   5   6      948.83     1013.11    126.97 o 
  -3   5   6     1381.53      974.08    127.25 o 
  -1   5   6      929.91      956.42     58.03 o 
   1   5   6      833.28      975.80     51.14 o 
   3   5   6     1902.52     1849.47     62.17 o 
   5   5   6     2335.95     2491.85     56.16 o 
   7   5   6      348.71      306.26     23.50 o 
   9   5   6       13.04       12.90      9.07 o 
  11   5   6      387.18      377.03     40.38 o 
  13   5   6        2.82       15.32     13.22 o 
  15   5   6       48.16       49.09     18.55 o 
  17   5   6      441.45      510.90     46.08 o 
  19   5   6       29.84       42.26     17.19 o 
  21   5   6      117.15       99.89     13.83 o 
  23   5   6      114.57      151.91     20.80 o 
  25   5   6      241.75      207.06     19.03 o 
 -30   6   6        1.16        9.77      5.13 o 
 -28   6   6       65.64       89.25     10.42 o 
 -26   6   6        1.18       -8.05      8.05 o 
 -24   6   6        1.44        7.12     11.13 o 
 -22   6   6        2.24        0.36     13.04 o 
 -20   6   6      234.70      338.73     39.52 o 
 -18   6   6      786.95      744.48     58.28 o 
 -16   6   6      120.35      155.29     28.78 o 
 -14   6   6      177.48      177.25     29.25 o 
 -12   6   6      948.99      714.88     52.05 o 
 -10   6   6        9.05       45.75     17.01 o 
  -8   6   6       97.10       99.49     23.24 o 
  -6   6   6        8.65        6.34      6.80 o 
  -4   6   6     1212.39      995.64     45.16 o 
  -2   6   6      114.33      122.68     15.76 o 
   0   6   6      375.14      295.49     32.70 o 
   2   6   6     1162.37     1211.06     45.15 o 
   4   6   6      177.64      169.28     18.91 o 
   6   6   6      498.98      542.68     33.89 o 
   8   6   6      100.22      126.30     17.49 o 
  10   6   6      735.03      735.59     39.69 o 
  12   6   6      528.21      499.22     33.17 o 
  14   6   6      457.71      363.24     29.05 o 
  16   6   6      246.56      295.64     26.93 o 
  18   6   6      155.09      172.49     17.15 o 
  20   6   6        2.03        6.31      7.05 o 
  22   6   6        0.51        2.87      6.84 o 
 -25   7   6       15.57        6.95      5.13 o 
 -23   7   6      118.99      113.46     12.68 o 
 -21   7   6       31.47       45.69     24.62 o 
 -19   7   6       23.18       47.15     11.74 o 
 -17   7   6        0.29       -7.69      8.30 o 
 -15   7   6      169.45      157.56     19.04 o 
 -13   7   6       86.55      111.25     26.35 o 
 -11   7   6      196.12      198.15     20.16 o 
  -9   7   6       76.89       78.35     13.45 o 
  -7   7   6      167.25      120.88     15.62 o 
  -5   7   6       83.41       72.46     16.88 o 
  -3   7   6      296.06      355.51     33.74 o 
  -1   7   6      175.94      156.25     16.52 o 
   1   7   6      149.60      146.42     20.61 o 
   3   7   6      662.25      558.26     54.30 o 
   5   7   6       32.44       28.31     10.94 o 
   7   7   6      153.47      135.89     16.91 o 
   9   7   6       57.63       81.63     14.57 o 
  11   7   6       13.29       -0.52      8.67 o 
  13   7   6       84.91       89.09      9.86 o 
  15   7   6       10.18       11.43      7.72 o 
  17   7   6        2.97        3.04     10.81 o 
 -18   8   6        8.18        5.59      7.69 o 
 -16   8   6       12.40       16.36      6.83 o 
 -14   8   6        0.75       -2.07      8.28 o 
 -12   8   6       23.47       17.15     10.60 o 
 -10   8   6       19.27       16.15      6.21 o 
  -8   8   6      147.92      179.29     12.97 o 
  -6   8   6        0.84       14.39      7.23 o 
  -4   8   6      114.26      116.16     18.87 o 
  -2   8   6       23.17       29.89     11.87 o 
   0   8   6      103.43      124.83     19.11 o 
   2   8   6       41.55       18.78      9.91 o 
   4   8   6       47.38       48.93     13.69 o 
   6   8   6        5.20        5.78      9.74 o 
   8   8   6       25.53       26.74     12.12 o 
  10   8   6        0.03        3.05      5.69 o 
 -41   1   7        2.13        0.47      4.02 o 
 -39   1   7        0.12        2.76      6.10 o 
 -37   1   7        0.20       -0.49     10.03 o 
 -35   1   7      194.89      223.42     19.40 o 
 -33   1   7        1.23        2.66      8.11 o 
 -31   1   7       89.11      125.45     16.29 o 
 -29   1   7     1252.24     1374.32     48.13 o 
 -27   1   7      637.68      690.64     30.65 o 
 -25   1   7     3432.49     4061.07    186.50 o 
 -23   1   7     5662.03     6873.87    287.40 o 
 -21   1   7      613.50      942.04     80.28 o 
 -19   1   7      441.93      517.93     40.67 o 
 -17   1   7    13381.58    14731.83    381.82 o 
 -15   1   7    24549.49    29271.46    305.77 o 
 -13   1   7     5095.30     5974.25    110.16 o 
 -11   1   7        1.93        1.78      8.12 o 
  -9   1   7    12659.82    11904.91    293.90 o 
  -7   1   7     3850.52     3871.43     94.75 o 
  -5   1   7     1537.07     1730.07     65.60 o 
  -3   1   7     6742.28     6961.17    211.92 o 
  -1   1   7     1506.01     1278.25     66.65 o 
   1   1   7     4831.35     4960.30    136.62 o 
   3   1   7     3671.96     3350.66    114.90 o 
   5   1   7     1202.56     1033.92     74.25 o 
   7   1   7     1675.53     2456.20    121.72 o 
   9   1   7      152.09       93.84     34.94 o 
  11   1   7     2611.48     2702.03    168.67 o 
  13   1   7        0.28       11.45     14.14 o 
  15   1   7      450.39      274.16     44.03 o 
  17   1   7        2.91       -5.38      8.21 o 
  19   1   7      471.61      506.63     34.93 o 
  21   1   7      180.44      206.72     23.85 o 
  23   1   7      163.28      138.68     15.85 o 
  25   1   7      168.34      129.98     22.36 o 
  27   1   7        1.45        6.48      8.24 o 
  29   1   7      151.12      150.39     19.92 o 
  31   1   7        3.03        6.20      4.49 o 
 -40   2   7       33.97       41.06      7.00 o 
 -38   2   7        3.33        3.44      9.07 o 
 -36   2   7        0.46        5.95     10.80 o 
 -34   2   7       23.61       29.60     14.96 o 
 -32   2   7        0.51        0.13     11.34 o 
 -30   2   7        9.87       41.89     15.39 o 
 -28   2   7       39.65       38.47      9.07 o 
 -26   2   7      109.87       94.62     14.41 o 
 -24   2   7      371.79      269.97     20.94 o 
 -22   2   7       80.12       27.77     22.35 o 
 -20   2   7        8.50       41.58     18.16 o 
 -18   2   7     3875.84     3884.90    187.13 o 
 -16   2   7     5548.66     5899.84    250.47 o 
 -14   2   7     1157.79     1115.04     67.11 o 
 -12   2   7    12134.92    11909.54    217.71 o 
 -10   2   7    28065.06    27077.08    313.35 o 
  -8   2   7     4577.76     5016.81    206.98 o 
  -6   2   7      133.92      212.47     19.61 o 
  -4   2   7      524.54      688.89     40.56 o 
  -2   2   7    12942.28    14450.02    293.27 o 
   0   2   7    21966.69    24694.16    297.73 o 
   2   2   7     4994.89     5420.55    151.36 o 
   4   2   7     2579.28     2784.69    133.73 o 
   6   2   7      955.97     1024.82     70.66 o 
   8   2   7       84.85      126.89     27.72 o 
  10   2   7    12238.79    12059.85    388.63 o 
  12   2   7     2671.74     3169.95    204.18 o 
  14   2   7      100.34      148.42     49.71 o 
  16   2   7      826.41      643.13     39.38 o 
  18   2   7     1179.28     1371.53     57.89 o 
  20   2   7     1300.87     1177.49     66.90 o 
  22   2   7      139.90      157.47     25.39 o 
  24   2   7        3.37       -2.06     10.83 o 
  26   2   7      228.39      183.27     24.59 o 
  28   2   7      242.66      209.47     24.62 o 
  30   2   7        2.79        1.51      6.79 o 
  32   2   7       73.08       54.21      8.45 o 
 -39   3   7        0.69        4.57      3.30 o 
 -37   3   7       16.22       26.99      7.41 o 
 -35   3   7        1.42        5.42      9.59 o 
 -33   3   7      146.52      136.23     22.02 o 
 -31   3   7       26.82       21.01     12.95 o 
 -29   3   7       94.56      121.06     23.97 o 
 -27   3   7       15.40       21.96     14.65 o 
 -25   3   7      238.50      277.13     31.38 o 
 -23   3   7       22.08       34.88     15.50 o 
 -21   3   7      610.33      548.08     88.29 o 
 -19   3   7     3878.23     3736.54    215.78 o 
 -17   3   7     1051.95      962.51     72.98 o 
 -15   3   7     4718.06     5287.51    215.25 o 
 -13   3   7     2319.55     2699.55    116.15 o 
 -11   3   7     2964.81     2639.76    114.29 o 
  -9   3   7    12871.75    14195.73    385.29 o 
  -7   3   7     1190.37     1334.37    119.54 o 
  -5   3   7      290.35      316.76     31.14 o 
  -3   3   7     8955.95    10262.23    267.44 o 
  -1   3   7       85.48      107.01     22.93 o 
   1   3   7     8662.56     9101.93    199.76 o 
   3   3   7     2132.41     2031.55    102.93 o 
   5   3   7     1957.21     2173.49    113.21 o 
   7   3   7      441.01      404.39     52.43 o 
   9   3   7     3185.38     3005.40    220.22 o 
  11   3   7     2357.79     2402.48    206.54 o 
  13   3   7     1353.37     1689.76     68.39 o 
  15   3   7      195.42      302.02     30.99 o 
  17   3   7      103.55       70.26     18.21 o 
  19   3   7       75.31      105.48     21.26 o 
  21   3   7      975.15      936.77     58.80 o 
  23   3   7      861.20      949.75     56.95 o 
  25   3   7        0.30       20.80     12.78 o 
  27   3   7       54.97       53.34     13.69 o 
  29   3   7        0.78        0.19      7.02 o 
 -36   4   7       11.21       14.74      5.13 o 
 -34   4   7      143.68      175.65     13.43 o 
 -32   4   7       83.35       69.35     16.76 o 
 -30   4   7       35.12       53.09     16.24 o 
 -28   4   7      137.21      128.48     23.71 o 
 -26   4   7      143.74      166.31     26.83 o 
 -24   4   7       61.12       60.22     19.30 o 
 -22   4   7      556.34      577.07     49.91 o 
 -20   4   7      505.77      453.42     39.81 o 
 -18   4   7       51.68       87.68     19.63 o 
 -16   4   7      176.72      165.41     56.14 o 
 -14   4   7     3888.48     3639.38    153.05 o 
 -12   4   7     2444.16     2595.19    183.81 o 
 -10   4   7     1230.49     1243.28    127.10 o 
  -8   4   7     4911.10     4863.46    252.90 o 
  -6   4   7       36.95       25.26     21.99 o 
  -4   4   7     2175.31     2071.51    169.03 o 
  -2   4   7        3.52       34.51     32.35 o 
   0   4   7     1644.12     1639.35     89.72 o 
   2   4   7      501.65      395.72     47.67 o 
   4   4   7      128.80       62.15     23.12 o 
   6   4   7      135.11      115.21     45.99 o 
   8   4   7      229.43      312.06     77.90 o 
  10   4   7      427.82      483.81     37.80 o 
  12   4   7      362.75      350.39     36.77 o 
  14   4   7       27.61       11.24     10.37 o 
  16   4   7       33.44        7.20     12.50 o 
  18   4   7     1179.88     1487.84     73.70 o 
  20   4   7       32.11       35.09     14.75 o 
  22   4   7      267.26      384.91     34.77 o 
  24   4   7       56.37       38.66     12.84 o 
  26   4   7       30.47       15.82      8.42 o 
  28   4   7       39.13       38.74     15.05 o 
 -35   5   7       35.28       39.07      7.95 o 
 -33   5   7        5.53       -9.59      9.59 o 
 -31   5   7       10.22       17.87     11.14 o 
 -29   5   7      107.74      122.09     20.06 o 
 -27   5   7      217.82      193.52     18.38 o 
 -25   5   7       65.06       52.51     19.58 o 
 -23   5   7      164.53      182.70     29.15 o 
 -21   5   7      211.52      245.14     34.53 o 
 -19   5   7      556.65      642.58     52.02 o 
 -17   5   7      499.11      544.42     48.13 o 
 -15   5   7     3075.38     3516.98    203.76 o 
 -13   5   7     1692.60     1844.49     68.85 o 
 -11   5   7     1515.54     1408.31     57.44 o 
  -9   5   7      288.89      288.72     27.21 o 
  -7   5   7     2950.12     3265.74     80.22 o 
  -5   5   7       13.52       -4.85      7.87 o 
  -3   5   7      966.11     1009.65     52.71 o 
  -1   5   7     1486.49     1567.28     63.13 o 
   1   5   7      119.41      112.75     29.44 o 
   3   5   7      747.54      728.00     45.25 o 
   5   5   7       52.22       53.19     11.54 o 
   7   5   7       55.11       56.48     14.73 o 
   9   5   7       14.19       19.93     11.38 o 
  11   5   7      456.91      476.60     45.87 o 
  13   5   7       47.56       94.72     25.16 o 
  15   5   7      187.94      201.05     20.07 o 
  17   5   7        7.49        5.15     14.10 o 
  19   5   7      538.97      590.01     46.68 o 
  21   5   7      135.85      109.49     14.56 o 
  23   5   7       27.78       41.26     12.09 o 
  25   5   7       24.84       24.46      8.76 o 
 -30   6   7       63.51       37.88     10.35 o 
 -28   6   7        1.70       -0.10      5.49 o 
 -26   6   7       33.75       15.61      5.79 o 
 -24   6   7       70.21       60.67     11.65 o 
 -22   6   7      157.83      116.22     16.31 o 
 -20   6   7      156.15      169.67     28.66 o 
 -18   6   7      489.93      396.55     42.09 o 
 -16   6   7        0.85      -14.66     14.66 o 
 -14   6   7      135.48      128.01     25.43 o 
 -12   6   7      170.36      209.52     22.12 o 
 -10   6   7      222.95      233.33     51.35 o 
  -8   6   7       50.34       46.51     11.91 o 
  -6   6   7       67.57       40.67     11.14 o 
  -4   6   7       54.16       34.39      9.72 o 
  -2   6   7      472.57      457.22     34.43 o 
   0   6   7      316.52      321.90     23.64 o 
   2   6   7       58.46       15.77      9.49 o 
   4   6   7      184.05      170.94     19.45 o 
   6   6   7       14.02       20.40     11.39 o 
   8   6   7      228.00      199.47     21.13 o 
  10   6   7      658.66      735.14     39.35 o 
  12   6   7        0.43       -3.54      9.61 o 
  14   6   7        0.16        3.09      6.81 o 
  16   6   7       25.76       20.34      9.68 o 
  18   6   7       25.57       27.36     13.96 o 
  20   6   7        0.47        2.18      8.66 o 
  22   6   7        4.25       16.42      7.00 o 
 -25   7   7       28.16       39.30      7.12 o 
 -23   7   7      143.47      168.20     16.20 o 
 -21   7   7      436.49      491.39     25.65 o 
 -19   7   7      108.72      103.99     14.07 o 
 -17   7   7      122.56      136.81     20.86 o 
 -15   7   7       47.03       47.32     11.77 o 
 -13   7   7      159.95      190.70     20.05 o 
 -11   7   7       11.58       -0.10      8.08 o 
  -9   7   7      109.88       95.33     15.04 o 
  -7   7   7       90.50      124.94     23.91 o 
  -5   7   7      243.12      271.40     30.59 o 
  -3   7   7      169.74      180.61     24.50 o 
  -1   7   7      153.58      144.68     15.88 o 
   1   7   7      770.98      745.99     33.84 o 
   3   7   7        1.03        4.28      8.60 o 
   5   7   7       14.31       -2.55      9.13 o 
   7   7   7       37.69       27.84     10.08 o 
   9   7   7      528.69      501.75     29.72 o 
  11   7   7      121.58       91.60     14.15 o 
  13   7   7        7.05        3.88      5.71 o 
  15   7   7       11.41        5.70     15.61 o 
  17   7   7      114.41      145.81     15.76 o 
 -18   8   7        0.19       -1.93      7.44 o 
 -16   8   7        0.22       -3.95      8.49 o 
 -14   8   7       89.61      115.73     18.38 o 
 -12   8   7      204.94      240.85     25.60 o 
 -10   8   7      145.73      142.04     14.21 o 
  -8   8   7      225.69      262.51     18.04 o 
  -6   8   7       13.17        6.44      9.68 o 
  -4   8   7       80.12       74.23     15.01 o 
  -2   8   7       86.30       36.47     12.49 o 
   0   8   7      267.60      220.02     23.52 o 
   2   8   7      352.01      349.92     27.81 o 
   4   8   7      119.75      130.02     18.73 o 
   6   8   7      402.54      388.21     27.86 o 
   8   8   7      368.31      350.58     16.76 o 
 -40   0   8        6.86       -6.31      7.77 o 
 -38   0   8       58.75       75.80     16.95 o 
 -36   0   8        0.86        2.28     10.81 o 
 -34   0   8        1.95      -12.75     12.75 o 
 -32   0   8        7.37       14.22     12.00 o 
 -30   0   8      389.93      481.92     41.19 o 
 -28   0   8       28.13       58.90     27.44 o 
 -26   0   8     3603.00     3838.05     97.74 o 
 -24   0   8      216.09       95.86     38.84 o 
 -22   0   8      336.12      558.64     84.30 o 
 -20   0   8     1142.62      764.86     94.38 o 
 -18   0   8     3085.29     2743.84    211.01 o 
 -16   0   8    12633.08    12967.33    210.29 o 
 -14   0   8    11536.99    12017.51    304.00 o 
 -12   0   8    11979.32    12855.36    513.82 o 
 -10   0   8       97.84       30.27     12.42 o 
  -8   0   8     7773.63     7507.84    150.35 o 
  -6   0   8    58278.20    56863.46    716.83 o 
  -4   0   8    90417.97    96101.81    908.10 o 
  -2   0   8    63842.12    69237.34    747.21 o 
   0   0   8     3906.40     5460.82    198.65 o 
   2   0   8     5099.12     4774.22    173.84 o 
   4   0   8    12801.98    12226.53    257.44 o 
   6   0   8     1006.42      935.43     68.68 o 
   8   0   8     4331.98     5295.33    225.43 o 
  10   0   8      970.96     1130.51    110.06 o 
  12   0   8      328.19      403.10     70.92 o 
  14   0   8      414.07      295.33     64.98 o 
  16   0   8      700.59      921.40     49.09 o 
  18   0   8      279.86      177.53     22.85 o 
  20   0   8      157.70      203.99     27.73 o 
  22   0   8      108.28      105.24     20.12 o 
  24   0   8      108.83       78.97     17.00 o 
  26   0   8      720.23      705.07     43.58 o 
  28   0   8        0.99       13.40      9.48 o 
  30   0   8       57.35       33.00      8.24 o 
 -41   1   8        6.02       11.40      5.46 o 
 -39   1   8       27.80       41.78     13.00 o 
 -37   1   8      197.11      175.57     16.15 o 
 -35   1   8        0.99       -0.77      8.74 o 
 -33   1   8       18.77        3.16      7.74 o 
 -31   1   8       85.05       74.12     13.42 o 
 -29   1   8     3369.88     3302.61     74.64 o 
 -27   1   8      171.72      181.99     16.97 o 
 -25   1   8     1040.60     1078.59     89.39 o 
 -23   1   8        5.82        3.88     14.60 o 
 -21   1   8     1647.26     2207.94    119.20 o 
 -19   1   8      192.57      377.06    109.71 o 
 -17   1   8     1749.42     1742.03     57.79 o 
 -15   1   8     6417.46     9221.09    160.09 o 
 -13   1   8    11207.88    12577.38    247.47 o 
 -11   1   8     3042.91     3256.99    108.68 o 
  -9   1   8     3608.59     3031.84     83.59 o 
  -3   1   8     2940.35     3572.61     97.00 o 
  -1   1   8     2518.41     2528.15    100.79 o 
   1   1   8     2836.69     2234.71     97.94 o 
   3   1   8     8929.73     7726.08    309.49 o 
   5   1   8     4071.31     3494.08    116.73 o 
   7   1   8      404.97      288.38     33.17 o 
   9   1   8      107.09       88.14     32.65 o 
  11   1   8     6881.52     6449.59    270.34 o 
  13   1   8      312.56      157.51     34.25 o 
  15   1   8      184.40      218.95     23.19 o 
  17   1   8      113.33       85.99     15.55 o 
  19   1   8       12.89       -9.95      9.95 o 
  21   1   8        9.49        4.78      7.73 o 
  23   1   8      169.50      143.13     23.53 o 
  25   1   8      108.97       82.38     18.87 o 
  27   1   8      224.21      196.45     24.14 o 
  29   1   8       26.54       18.83      6.14 o 
  31   1   8        8.58       11.72      5.93 o 
 -40   2   8       62.65       59.01     10.36 o 
 -38   2   8       47.00       30.10      7.42 o 
 -36   2   8       71.62       40.12     13.75 o 
 -34   2   8       28.54       23.09     13.15 o 
 -32   2   8        5.09       -0.80     11.92 o 
 -30   2   8      283.48      235.60     31.31 o 
 -28   2   8      457.33      500.99     43.48 o 
 -26   2   8       19.27       10.77     10.21 o 
 -24   2   8      766.14     1024.28     43.73 o 
 -22   2   8      290.46      386.58     78.04 o 
 -20   2   8      496.13      326.13     60.28 o 
 -18   2   8      918.11     1103.88     87.17 o 
 -16   2   8     4075.49     3857.20    130.28 o 
 -14   2   8     4071.25     4492.26    137.35 o 
 -12   2   8      469.36      730.12     55.35 o 
 -10   2   8     7620.74     9310.06    293.42 o 
  -8   2   8     7369.78     7006.19    257.28 o 
  -6   2   8    27929.09    27632.26    232.48 o 
  -4   2   8       36.31       91.56     23.04 o 
  -2   2   8    10838.86    13117.98    340.96 o 
   0   2   8      492.55      231.02     32.93 o 
   2   2   8       77.32      121.13     27.35 o 
   4   2   8      138.23      166.93     32.15 o 
   6   2   8      345.64      565.19     55.67 o 
   8   2   8      828.23     1101.47    120.94 o 
  10   2   8        1.31       22.24     24.52 o 
  12   2   8      294.68      334.58     70.24 o 
  14   2   8       33.52       30.64      9.65 o 
  16   2   8       40.19      102.88     23.70 o 
  18   2   8      244.18      220.58     30.43 o 
  20   2   8      389.21      385.99     39.02 o 
  22   2   8      270.79      310.77     34.76 o 
  24   2   8       87.15      108.84     21.12 o 
  26   2   8        2.17        8.12      7.58 o 
  28   2   8      244.29      237.80     23.82 o 
  30   2   8       84.88       85.54     12.25 o 
 -39   3   8        2.43        6.66      4.84 o 
 -37   3   8       22.65       16.43      9.71 o 
 -35   3   8       28.82       38.11     13.02 o 
 -33   3   8       15.32       25.71     13.36 o 
 -31   3   8      563.97      775.76     51.42 o 
 -29   3   8      134.03      134.58     25.02 o 
 -27   3   8      369.89      351.51     37.39 o 
 -25   3   8     1207.62     1278.17     66.84 o 
 -23   3   8       38.92        8.08     36.16 o 
 -21   3   8       34.84       28.26     34.28 o 
 -19   3   8     1552.41     1435.10    134.70 o 
 -17   3   8     3251.89     3543.02    141.34 o 
 -15   3   8      436.96      361.77     46.35 o 
 -13   3   8     2208.19     2865.21    122.79 o 
 -11   3   8     1536.51     1401.29    127.66 o 
  -9   3   8     6003.28     5831.01    254.38 o 
  -7   3   8      102.60      132.55     44.28 o 
  -5   3   8       61.30       49.27     31.95 o 
  -3   3   8      565.63      528.55     42.95 o 
  -1   3   8      450.85      525.15     48.35 o 
   1   3   8      892.46      738.99     62.34 o 
   3   3   8      919.34     1042.33     78.67 o 
   5   3   8       12.36        3.44     23.37 o 
   7   3   8       12.22       37.95     17.73 o 
   9   3   8     4063.43     4012.31    259.30 o 
  11   3   8      232.87      204.95     62.40 o 
  13   3   8       20.39       28.13     10.74 o 
  15   3   8     1037.74      955.70     40.87 o 
  17   3   8     1948.05     1986.76     87.71 o 
  19   3   8     1116.75     1151.22     66.72 o 
  21   3   8      889.63      882.68     57.38 o 
  23   3   8       19.64       51.62     16.35 o 
  25   3   8      406.41      369.91     32.55 o 
  27   3   8       48.94       51.08     12.59 o 
  29   3   8      161.25      166.61     15.63 o 
 -38   4   8        2.13        5.25      4.21 o 
 -36   4   8        0.51       -0.11      3.88 o 
 -34   4   8        1.93        2.43      5.48 o 
 -32   4   8      504.55      420.52     35.03 o 
 -30   4   8        6.90       12.36     12.11 o 
 -28   4   8      404.30      362.60     35.32 o 
 -26   4   8        9.00        4.34     13.13 o 
 -24   4   8     1536.88     1635.76     79.29 o 
 -22   4   8      532.17      491.22     46.57 o 
 -20   4   8     2245.57     2131.39     81.15 o 
 -18   4   8     2154.09     2568.28     85.52 o 
 -16   4   8       44.42       24.52     17.66 o 
 -14   4   8     1562.51     1434.98    141.78 o 
 -12   4   8     1227.48     1024.21    119.66 o 
 -10   4   8     1429.49     1839.39    160.73 o 
  -8   4   8      177.15      168.28     50.81 o 
  -6   4   8        4.80        6.02     25.88 o 
  -4   4   8    11330.98    10771.14    395.35 o 
  -2   4   8      944.35      766.66    111.04 o 
   0   4   8      784.47      709.35     60.53 o 
   2   4   8      471.93      535.93     57.19 o 
   4   4   8     4677.64     4832.75    248.08 o 
   6   4   8      874.59      877.88     81.80 o 
   8   4   8      668.01      917.90    133.08 o 
  10   4   8        4.83        2.78     11.35 o 
  12   4   8       69.04       83.83     18.11 o 
  14   4   8       41.44       16.82      8.35 o 
  16   4   8      323.01      431.84     27.62 o 
  18   4   8       26.44       21.71     13.64 o 
  20   4   8       96.54       77.72     18.26 o 
  22   4   8        0.44       11.27     10.87 o 
  24   4   8      153.60      164.13     20.61 o 
  26   4   8       31.90       21.00      5.71 o 
 -35   5   8       47.96       56.79      6.95 o 
 -33   5   8       36.40       36.04      8.21 o 
 -31   5   8       39.56       51.34     13.51 o 
 -29   5   8       30.60       22.63      9.70 o 
 -27   5   8      124.31       57.00     11.14 o 
 -25   5   8      242.64      205.87     19.47 o 
 -23   5   8      174.41      181.82     28.97 o 
 -21   5   8        5.43       16.15     16.49 o 
 -19   5   8      399.34      334.76     38.81 o 
 -17   5   8     4060.75     4047.52    122.82 o 
 -15   5   8     2011.45     2123.26     93.29 o 
 -13   5   8        7.94       21.30     14.36 o 
 -11   5   8     2951.03     2667.56    211.64 o 
  -9   5   8     2334.75     2325.54     74.88 o 
  -7   5   8      589.50      843.22     37.06 o 
  -5   5   8      376.94      411.35     24.98 o 
  -3   5   8      849.90      697.52     32.44 o 
  -1   5   8        0.10        1.49      7.93 o 
   1   5   8        0.68       -4.29      9.14 o 
   3   5   8     1778.02     1806.31     50.42 o 
   5   5   8     1302.51     1285.49     43.77 o 
   7   5   8      526.70      504.08     30.63 o 
   9   5   8      306.63      249.21     23.56 o 
  11   5   8        1.84        0.55     14.84 o 
  13   5   8      341.71      301.41     26.64 o 
  15   5   8       11.47       16.75      8.60 o 
  17   5   8       10.33       32.39     19.60 o 
  19   5   8      210.07      233.97     19.02 o 
  21   5   8      471.16      489.05     35.34 o 
  23   5   8      161.81      208.06     19.96 o 
  25   5   8        0.09        3.56      5.69 o 
 -30   6   8       22.94       32.96     12.00 o 
 -28   6   8       82.47      103.92      9.14 o 
 -26   6   8      169.08      163.48     12.21 o 
 -24   6   8       22.52       14.53      7.95 o 
 -22   6   8      126.99      125.89     16.24 o 
 -20   6   8      227.42      187.25     20.11 o 
 -18   6   8       68.12       51.30     15.79 o 
 -16   6   8       11.49       16.11     10.90 o 
 -14   6   8      102.64       74.30     15.53 o 
 -12   6   8       17.31        0.88     12.12 o 
 -10   6   8      460.60      553.17     49.19 o 
  -8   6   8      643.45      633.90     51.20 o 
  -6   6   8     1567.03     1730.48    116.41 o 
  -4   6   8     1570.55     1774.83     88.71 o 
  -2   6   8      783.74      740.78     74.32 o 
   0   6   8       56.91       57.18     15.44 o 
   2   6   8      202.52      217.14     28.24 o 
   4   6   8      146.56      157.29     18.21 o 
   6   6   8      328.75      242.41     22.89 o 
   8   6   8      363.05      346.48     36.44 o 
  10   6   8       37.02       49.68     12.70 o 
  12   6   8       15.55        5.67     10.09 o 
  14   6   8      171.64      210.19     15.45 o 
  16   6   8       15.30        4.30     12.92 o 
  18   6   8        5.00       -9.21      9.83 o 
  20   6   8        4.49       -4.85      7.26 o 
 -25   7   8        0.57       10.40      4.76 o 
 -23   7   8       62.64       79.47     10.07 o 
 -21   7   8       54.99       50.12     21.95 o 
 -19   7   8      126.29      149.79     15.86 o 
 -17   7   8        2.83       10.52     14.54 o 
 -15   7   8      352.47      374.62     26.16 o 
 -13   7   8      291.22      320.60     25.06 o 
 -11   7   8      252.03      283.51     34.27 o 
  -9   7   8       10.66       16.30     13.85 o 
  -7   7   8        0.86        0.79     11.79 o 
  -5   7   8      248.83      320.35     33.81 o 
  -3   7   8      166.77      193.91     27.74 o 
  -1   7   8       52.52       57.37     18.07 o 
   1   7   8      638.09      665.09     31.83 o 
   3   7   8       28.64       27.41      9.51 o 
   5   7   8      195.77      193.31     19.90 o 
   7   7   8      113.45      113.28     15.14 o 
   9   7   8        7.73        6.63     12.61 o 
  11   7   8       20.55       26.49      6.98 o 
  13   7   8        3.60        6.16      4.68 o 
  15   7   8        0.88       -4.20      7.65 o 
 -18   8   8        0.01       -9.89      9.89 o 
 -16   8   8       11.49        0.86      7.82 o 
 -14   8   8        6.04       37.16     12.34 o 
 -12   8   8       74.03       77.73     12.96 o 
 -10   8   8        0.40       -2.11      6.81 o 
  -8   8   8       41.71       43.14     13.73 o 
  -6   8   8      142.20      117.73     15.54 o 
  -4   8   8      115.38      123.17     17.90 o 
  -2   8   8       29.79       31.73     11.71 o 
   0   8   8        6.34       -0.38      9.29 o 
   2   8   8        0.01       13.38      9.77 o 
   4   8   8       47.83       56.36     13.47 o 
   6   8   8        0.09       -6.15      6.15 o 
 -41   1   9       26.12       26.68      6.13 o 
 -39   1   9       47.19       45.95     13.16 o 
 -37   1   9       19.01       25.48      6.98 o 
 -35   1   9       92.59      132.31     15.91 o 
 -33   1   9      148.17      189.91     19.75 o 
 -31   1   9     1466.12     1507.68     51.03 o 
 -29   1   9       31.61       27.28     13.20 o 
 -27   1   9      330.06      324.32     25.68 o 
 -25   1   9     1508.32     1683.90     59.62 o 
 -23   1   9      359.54      302.08     46.19 o 
 -21   1   9       75.73       90.61     26.39 o 
 -19   1   9     2893.65     3052.66    139.86 o 
 -17   1   9      463.81      640.47     43.99 o 
 -15   1   9      472.34      716.23     45.35 o 
 -13   1   9       92.13      201.54     29.55 o 
 -11   1   9     1233.26     1314.35     70.35 o 
  -9   1   9     7874.78     9543.81    201.02 o 
  -7   1   9     1613.85     1594.11     78.16 o 
  -5   1   9       11.77       31.53      8.88 o 
  -3   1   9     1686.60     1579.39     71.55 o 
  -1   1   9    10219.15    11542.21    230.38 o 
   1   1   9    12151.23    12855.20    459.32 o 
   3   1   9     2311.26     2799.63    159.87 o 
   5   1   9      370.06      362.06     40.95 o 
   7   1   9     1031.57     1159.47     68.00 o 
   9   1   9     3053.86     2800.19    183.85 o 
  11   1   9       46.62       96.60     40.25 o 
  13   1   9       69.35       37.30     22.42 o 
  15   1   9       90.13       75.58     15.34 o 
  17   1   9      178.31      152.48     25.63 o 
  19   1   9      405.22      418.77     27.09 o 
  21   1   9      365.91      366.26     37.37 o 
  23   1   9        3.71       19.92     12.29 o 
  25   1   9      386.59      414.26     35.00 o 
  27   1   9        6.07       -2.83      5.83 o 
  29   1   9        1.88       -2.39      4.24 o 
 -40   2   9       11.94        3.45      5.94 o 
 -38   2   9        8.53        7.05      5.97 o 
 -36   2   9        7.23        4.61      9.63 o 
 -34   2   9      188.13      172.45     25.69 o 
 -32   2   9      114.39      110.88     22.69 o 
 -30   2   9      672.13      719.13     51.60 o 
 -28   2   9      202.41      225.46     30.56 o 
 -26   2   9     3903.86     4595.01    130.46 o 
 -24   2   9      887.64     1055.86     58.14 o 
 -22   2   9     3711.85     3949.04    238.77 o 
 -20   2   9      250.77      321.78     43.49 o 
 -18   2   9    10523.93    12013.67    237.52 o 
 -16   2   9     4680.14     4953.38    151.33 o 
 -14   2   9     1491.27     1427.46    121.74 o 
 -12   2   9    14571.53    17332.18    425.08 o 
 -10   2   9     1045.76      954.09    101.92 o 
  -8   2   9    15283.60    18840.94    453.25 o 
  -6   2   9    45011.43    46026.45   1148.27 o 
  -4   2   9     4840.14     6364.04    142.76 o 
  -2   2   9     1052.41     1112.03     69.64 o 
   0   2   9      124.80       58.34     21.28 o 
   2   2   9    29977.62    26960.20   1061.62 o 
   4   2   9     1407.16     1304.35     87.60 o 
   6   2   9      932.03     1130.74     79.50 o 
   8   2   9       37.22       28.31     25.25 o 
  10   2   9     5216.65     5700.02    281.78 o 
  12   2   9     2737.50     2641.11     84.23 o 
  14   2   9      158.25      165.61     13.40 o 
  16   2   9       56.88       31.73     13.05 o 
  18   2   9      116.83      118.52     21.47 o 
  20   2   9      335.20      251.39     33.00 o 
  22   2   9        2.25       13.17     11.51 o 
  24   2   9       20.44       22.80      7.93 o 
  26   2   9       30.40       28.25      9.39 o 
  28   2   9       28.46       31.08      9.58 o 
 -39   3   9       38.12       34.63      5.21 o 
 -37   3   9      196.25      203.99     18.91 o 
 -35   3   9       13.69       18.75     10.71 o 
 -33   3   9      109.14       99.13     19.12 o 
 -31   3   9       62.24       37.73     15.93 o 
 -29   3   9      766.36      737.15     51.26 o 
 -27   3   9      213.63      199.44     29.15 o 
 -25   3   9      117.63      113.76     20.18 o 
 -23   3   9       28.38       58.93     47.63 o 
 -21   3   9      515.06      572.84     88.46 o 
 -19   3   9      385.72      436.81     73.62 o 
 -17   3   9      381.83      398.72     49.68 o 
 -15   3   9       69.03      103.55     40.50 o 
 -13   3   9      273.99      312.06     63.98 o 
 -11   3   9     4521.78     4917.01    248.20 o 
  -9   3   9     3160.75     3263.07    202.89 o 
  -7   3   9       22.53       45.40     27.20 o 
  -5   3   9      296.81      412.50     75.51 o 
  -3   3   9      125.13      210.48     28.52 o 
  -1   3   9     4302.99     4888.01    149.83 o 
   1   3   9      144.02      245.95     39.01 o 
   3   3   9      514.08      489.93     57.15 o 
   5   3   9       19.39       33.37     22.58 o 
   7   3   9     1526.94     1336.52    150.92 o 
   9   3   9     1198.51     1118.58    145.68 o 
  11   3   9       43.31       46.36     10.30 o 
  13   3   9      444.60      353.15     24.43 o 
  15   3   9        0.63       17.65      9.72 o 
  17   3   9      816.95      810.69     56.86 o 
  19   3   9      332.26      408.42     40.86 o 
  21   3   9      129.77      104.03     21.69 o 
  23   3   9        0.31        5.27      9.34 o 
  25   3   9      202.85      233.00     24.36 o 
  27   3   9      129.76      146.10     16.70 o 
 -38   4   9       33.67       64.85     12.60 o 
 -36   4   9        1.05        0.73      3.86 o 
 -34   4   9       20.08       16.12     10.29 o 
 -32   4   9        3.84        7.99     11.66 o 
 -30   4   9      296.19      366.97     33.94 o 
 -28   4   9      296.13      296.08     32.59 o 
 -26   4   9       95.14       81.71     13.65 o 
 -24   4   9       25.86       36.55     16.64 o 
 -22   4   9      543.58      561.60     47.23 o 
 -20   4   9     2812.96     2994.89    104.88 o 
 -18   4   9       14.51       49.21     51.76 o 
 -16   4   9      290.20      324.56     69.13 o 
 -14   4   9     1579.69     1521.58    148.53 o 
 -12   4   9      702.78      592.87     94.98 o 
 -10   4   9     1183.67     1293.70    139.65 o 
  -8   4   9      897.60      920.01    118.90 o 
  -6   4   9      401.98      513.56     91.38 o 
  -4   4   9      453.04      558.65     96.34 o 
  -2   4   9      103.58      124.07     52.67 o 
   0   4   9     3238.26     3294.60    221.96 o 
   2   4   9     1293.14     1147.85     86.61 o 
   4   4   9        5.71       34.18     23.77 o 
   6   4   9      182.60      162.28     55.32 o 
   8   4   9       14.96       -1.44     10.58 o 
  10   4   9     3571.11     4065.68    114.63 o 
  12   4   9        4.16        4.89      8.44 o 
  14   4   9      511.85      580.74     33.45 o 
  16   4   9      170.48      208.94     37.82 o 
  18   4   9      673.87      639.23     47.54 o 
  20   4   9        0.30        9.15     11.55 o 
  22   4   9       69.80       62.79     15.41 o 
  24   4   9       40.18       32.65     10.55 o 
  26   4   9       21.43       15.14      4.65 o 
 -35   5   9        7.54        9.37      4.85 o 
 -33   5   9       93.82       98.52     11.06 o 
 -31   5   9        3.70       12.81      7.18 o 
 -29   5   9       53.70       68.13     15.69 o 
 -27   5   9       67.36       54.44     10.66 o 
 -25   5   9      212.91      265.65     22.18 o 
 -23   5   9      522.78      493.53     31.35 o 
 -21   5   9       25.88       12.00     21.29 o 
 -19   5   9      318.01      262.48     24.05 o 
 -17   5   9      896.68      917.15     43.60 o 
 -15   5   9      783.82      641.52     53.48 o 
 -13   5   9     1359.36     1294.78     65.75 o 
 -11   5   9      398.42      389.47     37.16 o 
  -9   5   9      187.12      160.85     16.31 o 
  -7   5   9       65.37       58.80     12.83 o 
  -5   5   9     1175.62     1239.08     42.92 o 
  -3   5   9      202.15      146.84     16.86 o 
  -1   5   9      357.28      380.36     24.46 o 
   1   5   9      816.15      918.89     41.26 o 
   3   5   9      224.18      201.22     28.49 o 
   5   5   9      164.29      177.46     18.51 o 
   7   5   9      604.42      579.24     56.28 o 
   9   5   9        4.14       16.89     15.05 o 
  11   5   9      134.71      144.97     27.72 o 
  13   5   9       22.98       15.03      8.34 o 
  15   5   9      160.49      144.96     17.58 o 
  17   5   9        0.73        3.63      8.15 o 
  19   5   9       73.79       90.12     13.22 o 
  21   5   9        3.41        7.55      8.61 o 
  23   5   9       49.41       51.59     10.30 o 
 -30   6   9       12.60       22.58      9.15 o 
 -28   6   9       28.77       36.27     10.54 o 
 -26   6   9      326.07      344.20     20.84 o 
 -24   6   9       17.46        5.78      7.44 o 
 -22   6   9        9.55       15.03      8.96 o 
 -20   6   9       70.76       68.37     12.83 o 
 -18   6   9        5.99        2.24      9.55 o 
 -16   6   9      151.40      152.07     26.15 o 
 -14   6   9        1.52        4.20     12.33 o 
 -12   6   9        5.65       -2.35     10.96 o 
 -10   6   9      339.18      331.48     38.49 o 
  -8   6   9      105.32      146.29     26.57 o 
  -6   6   9      357.58      455.90     28.78 o 
  -4   6   9       31.31       35.44     10.68 o 
  -2   6   9      104.81      126.26     20.60 o 
   0   6   9      118.70       94.52     11.45 o 
   2   6   9     1453.64     1526.53     50.12 o 
   4   6   9        1.19       -3.67      8.48 o 
   6   6   9       14.06       11.17     12.05 o 
   8   6   9       41.94       29.62     11.59 o 
  10   6   9      151.41      213.46     21.41 o 
  12   6   9       27.57       40.98     10.32 o 
  14   6   9       92.51      111.91     18.03 o 
  16   6   9        9.62       11.66     10.30 o 
  18   6   9       24.63       20.85      9.62 o 
  20   6   9       13.81        9.85      7.12 o 
 -25   7   9        0.01       -3.77      6.75 o 
 -23   7   9        6.81        2.70      5.72 o 
 -21   7   9       16.38       -2.16      7.01 o 
 -19   7   9        9.54       10.02      7.46 o 
 -17   7   9      154.62      187.52     26.67 o 
 -15   7   9       84.36       62.13     18.20 o 
 -13   7   9      117.47      182.78     28.29 o 
 -11   7   9      156.36      204.90     28.76 o 
  -9   7   9      610.66      678.27     50.22 o 
  -7   7   9      843.58      867.62     54.56 o 
  -5   7   9        7.57       25.03     14.07 o 
  -3   7   9      139.07      124.14     16.65 o 
  -1   7   9        1.17       -0.47      9.75 o 
   1   7   9        0.70       -2.61     18.49 o 
   3   7   9       63.68       76.14     12.01 o 
   5   7   9      162.55      149.73     16.10 o 
   7   7   9       33.08       37.44      9.82 o 
   9   7   9        5.18        1.34      5.74 o 
  11   7   9       22.82       25.75      7.21 o 
  13   7   9       40.49       47.12     13.38 o 
  15   7   9        0.32       13.30      7.04 o 
 -18   8   9       18.62       16.80      7.98 o 
 -16   8   9       35.83       40.97      7.52 o 
 -14   8   9       65.21       50.90     12.41 o 
 -12   8   9       11.34       -0.49      6.23 o 
 -10   8   9        0.59        0.44      6.01 o 
  -8   8   9        0.94       -0.96      5.62 o 
  -6   8   9       47.04       56.33     14.04 o 
  -4   8   9       25.36       26.10     10.38 o 
  -2   8   9       74.85       64.49     13.05 o 
   0   8   9      394.60      377.40     26.26 o 
   2   8   9      106.10       75.82     12.86 o 
   4   8   9       92.47       99.64     14.61 o 
   6   8   9       13.69       17.44      6.99 o 
 -42   0  10        6.94       20.60      7.17 o 
 -40   0  10      100.60       79.38     15.09 o 
 -38   0  10       19.19       41.29     14.33 o 
 -36   0  10      223.78      206.34     27.55 o 
 -34   0  10       23.62       44.47     14.96 o 
 -32   0  10      238.19      274.81     22.02 o 
 -30   0  10       51.71      115.37     21.98 o 
 -28   0  10       22.14       16.21     12.87 o 
 -26   0  10      577.57      720.01     42.98 o 
 -24   0  10      652.97      806.68    109.59 o 
 -22   0  10       52.51      226.40     57.04 o 
 -20   0  10     2094.39     1603.09    139.26 o 
 -18   0  10       77.37      201.52     30.37 o 
 -16   0  10      390.90      255.92     33.73 o 
 -14   0  10      596.57     1092.22    156.69 o 
 -12   0  10    35278.90    36475.63    372.08 o 
 -10   0  10     3677.47     2891.64    100.65 o 
  -8   0  10     2577.25     3973.53    202.88 o 
  -6   0  10    10631.23    13869.52    383.31 o 
  -4   0  10     8487.63     8996.76    307.54 o 
  -2   0  10     3140.01     2746.44    162.67 o 
   0   0  10      332.76      311.75     52.72 o 
   2   0  10        5.41       64.65     26.70 o 
   4   0  10     3184.51     2420.49    129.27 o 
   6   0  10     8252.50     8118.93    331.85 o 
   8   0  10    13150.43    13370.24    390.18 o 
  10   0  10     7914.80     8100.78    312.89 o 
  12   0  10      181.78      257.79     59.51 o 
  14   0  10       23.44       41.99      9.20 o 
  16   0  10     2391.14     2262.93     88.71 o 
  18   0  10      439.55      556.85     45.43 o 
  20   0  10      273.48      299.21     33.27 o 
  22   0  10       97.22       70.45     16.23 o 
  24   0  10        6.02       15.56     10.24 o 
  26   0  10      133.69      138.86     17.37 o 
  28   0  10      107.08      106.48     13.34 o 
 -41   1  10       31.17       35.29     10.08 o 
 -39   1  10       20.89        9.63      5.82 o 
 -37   1  10      230.02      226.15     24.54 o 
 -35   1  10      141.27      109.85     15.17 o 
 -33   1  10      136.77      151.65     18.27 o 
 -31   1  10      177.40      173.54     18.93 o 
 -29   1  10       73.64       46.55     18.61 o 
 -27   1  10      899.99      907.95     46.53 o 
 -25   1  10      426.65      315.81     26.62 o 
 -23   1  10      116.78       40.44     37.29 o 
 -21   1  10      344.91      232.39     40.01 o 
 -19   1  10      178.30      100.97     19.68 o 
 -17   1  10      601.39      762.29     49.56 o 
 -15   1  10      544.44      384.83     42.48 o 
 -13   1  10      208.61      166.31     28.11 o 
 -11   1  10     2792.18     2592.25     85.52 o 
  -9   1  10      110.88      129.12     20.78 o 
  -7   1  10     1025.58      943.31     50.27 o 
  -5   1  10     7427.29     7522.08    152.60 o 
  -3   1  10     8069.32     8442.84    225.44 o 
  -1   1  10      121.57      151.00     28.88 o 
   1   1  10        6.46       29.89     28.04 o 
   3   1  10     6285.70     7167.48    210.37 o 
   5   1  10       79.30       64.44     19.14 o 
   7   1  10      420.34      650.98     91.39 o 
   9   1  10      367.94      353.56     68.01 o 
  11   1  10     1087.39      907.98     80.11 o 
  13   1  10       24.34        7.90      6.28 o 
  15   1  10      745.57      802.56     26.85 o 
  17   1  10      889.95      783.15     36.83 o 
  19   1  10      245.91      268.55     34.07 o 
  21   1  10       34.02        0.91      9.55 o 
  23   1  10      631.53      660.28     44.96 o 
  25   1  10      138.67      122.28     20.40 o 
  27   1  10       28.92       32.44      6.83 o 
  29   1  10        0.97       -4.28      5.21 o 
 -40   2  10       26.30       31.78      6.74 o 
 -38   2  10      325.33      338.46     38.49 o 
 -36   2  10      120.30      160.26     22.04 o 
 -34   2  10       27.10       32.55     14.02 o 
 -32   2  10      145.74      117.60     22.80 o 
 -30   2  10      407.31      446.24     40.88 o 
 -28   2  10      342.22      434.50     39.46 o 
 -26   2  10      395.84      526.07     76.35 o 
 -24   2  10       24.39       30.55     12.86 o 
 -22   2  10      362.02      666.71    100.19 o 
 -20   2  10      471.22      415.39     76.42 o 
 -18   2  10       88.38       53.76     29.23 o 
 -16   2  10      251.08      292.84     42.34 o 
 -14   2  10     2262.11     2738.81    121.57 o 
 -12   2  10        4.30       25.74     15.38 o 
 -10   2  10       45.75       10.56     13.09 o 
  -8   2  10       96.51      206.59     29.37 o 
  -6   2  10     1814.96     2540.44    180.68 o 
  -4   2  10     1956.15     2040.87     89.93 o 
  -2   2  10        2.43       -9.97     15.65 o 
   0   2  10      132.84      179.69     34.28 o 
   2   2  10     1305.87      767.77     79.59 o 
   4   2  10      237.19      278.25     42.41 o 
   6   2  10     2768.87     3041.34    133.24 o 
   8   2  10     1003.08     1216.83    137.74 o 
  10   2  10     2374.78     2871.71    207.42 o 
  12   2  10      658.01      810.24     29.47 o 
  14   2  10      111.61      122.01     12.23 o 
  16   2  10       68.73       81.13     20.06 o 
  18   2  10        0.13       11.69     10.46 o 
  20   2  10       56.08       55.61     11.71 o 
  22   2  10      475.55      422.32     41.34 o 
  24   2  10       77.23      106.96     12.38 o 
  26   2  10        0.07       -2.80      6.60 o 
  28   2  10        9.85        1.62      4.03 o 
 -39   3  10        5.11       11.87      3.72 o 
 -37   3  10       14.86       15.35      9.04 o 
 -35   3  10        0.18        7.60     10.24 o 
 -33   3  10       18.30       20.96     11.16 o 
 -31   3  10       25.77        3.62     12.21 o 
 -29   3  10       13.14       11.06     14.94 o 
 -27   3  10      165.49      214.49     28.25 o 
 -25   3  10       13.68       24.68     13.79 o 
 -23   3  10       70.54       94.34     17.34 o 
 -21   3  10       32.89       30.64     29.80 o 
 -19   3  10       27.06       94.02     38.14 o 
 -17   3  10      696.37      710.90    100.02 o 
 -15   3  10      356.94      367.92     71.83 o 
 -13   3  10     1412.97     1335.98    138.72 o 
 -11   3  10     1295.51      936.36    115.04 o 
  -9   3  10      173.73      124.15     45.42 o 
  -7   3  10      274.57      216.84     56.64 o 
  -5   3  10    10016.32     9397.78    371.36 o 
  -3   3  10     3409.76     2798.21    210.44 o 
  -1   3  10     2864.82     3052.63    125.98 o 
   1   3  10     2310.97     2467.28    124.79 o 
   3   3  10     2245.94     2026.52    118.94 o 
   5   3  10      761.71      710.98     84.61 o 
   7   3  10     2324.79     2279.36    198.79 o 
   9   3  10     2413.77     2434.86     63.33 o 
  11   3  10      215.64      180.81     18.85 o 
  13   3  10      751.72      825.05     39.54 o 
  15   3  10      538.41      553.55     32.59 o 
  17   3  10       67.15       92.38     21.98 o 
  19   3  10      247.39      241.78     31.34 o 
  21   3  10       70.58       97.68     19.53 o 
  23   3  10        0.23       -1.65      8.56 o 
  25   3  10        8.20        5.32      8.20 o 
  27   3  10        0.09       -4.91      5.41 o 
 -38   4  10       45.41       50.08     10.92 o 
 -36   4  10       21.03        7.54      3.72 o 
 -34   4  10        2.28       12.93      7.10 o 
 -32   4  10        0.45       -3.05     10.57 o 
 -30   4  10        0.60        7.98     11.76 o 
 -28   4  10      843.88      845.59     51.02 o 
 -26   4  10       80.39       97.32     14.26 o 
 -24   4  10      841.44      875.38     40.30 o 
 -22   4  10      407.24      365.58     27.98 o 
 -20   4  10     2490.59     2461.01     90.23 o 
 -18   4  10      278.46      277.27     30.09 o 
 -16   4  10     1093.93      998.66     55.87 o 
 -14   4  10        6.31       10.14     14.65 o 
 -12   4  10     4667.43     4510.22    272.87 o 
 -10   4  10     2617.26     3069.23    223.47 o 
  -8   4  10       28.26       10.24     23.17 o 
  -6   4  10      190.99      159.26     57.33 o 
  -4   4  10       70.36       35.73     42.16 o 
  -2   4  10     1989.00     2398.76    199.21 o 
   0   4  10      969.83     1003.79    130.85 o 
   2   4  10       40.83        3.39     23.76 o 
   4   4  10     2732.14     2919.73    147.08 o 
   6   4  10     1917.66     1877.92     67.99 o 
   8   4  10     2438.66     2563.11     89.90 o 
  10   4  10      246.87      214.25     28.31 o 
  12   4  10     2670.30     2637.93     70.22 o 
  14   4  10       55.11       66.76     13.60 o 
  16   4  10      901.93      960.42     77.25 o 
  18   4  10      383.34      323.91     33.34 o 
  20   4  10        4.31       17.29     10.01 o 
  22   4  10      134.34      109.62     16.92 o 
  24   4  10      105.75      106.72      9.63 o 
 -35   5  10        8.73       11.47      6.76 o 
 -33   5  10       24.12       17.77      6.70 o 
 -31   5  10       29.87       36.03      9.21 o 
 -29   5  10       90.95       70.75      9.20 o 
 -27   5  10       31.94        8.43      7.37 o 
 -25   5  10       26.30       22.06      8.69 o 
 -23   5  10      232.94      251.93     23.11 o 
 -21   5  10      126.18      167.54     22.65 o 
 -19   5  10       52.76       52.56     33.22 o 
 -17   5  10        8.94       27.81     16.75 o 
 -15   5  10      312.25      293.24     37.67 o 
 -13   5  10      867.74     1096.51     68.29 o 
 -11   5  10      478.38      519.36     42.65 o 
  -9   5  10      832.55     1092.62     40.32 o 
  -7   5  10     1302.33     1258.30     43.76 o 
  -5   5  10     3588.32     4328.46     80.29 o 
  -3   5  10     5488.91     5464.49    136.45 o 
  -1   5  10        5.35       32.03     10.03 o 
   1   5  10      102.38      150.08     17.85 o 
   3   5  10       60.20       33.49     10.13 o 
   5   5  10     1161.06     1164.86     65.35 o 
   7   5  10       31.36       11.07     12.67 o 
   9   5  10        4.98      -11.30     14.85 o 
  11   5  10        7.44      -10.28     10.28 o 
  13   5  10       30.61       18.72      9.53 o 
  15   5  10      189.36      192.98     17.73 o 
  17   5  10      142.87      169.35     40.37 o 
  19   5  10      198.51      254.03     25.63 o 
  21   5  10       32.51       44.36     11.46 o 
 -30   6  10        3.59       10.38      7.62 o 
 -28   6  10       13.22        4.12      5.61 o 
 -26   6  10       13.77       22.70      7.05 o 
 -24   6  10      172.76      183.92     16.71 o 
 -22   6  10      277.38      383.02     25.33 o 
 -20   6  10        2.35       -4.31      8.00 o 
 -18   6  10        5.23       16.60     11.81 o 
 -16   6  10      197.22      140.43     27.15 o 
 -14   6  10      576.50      655.32     53.85 o 
 -12   6  10      244.06      243.42     34.04 o 
 -10   6  10     1429.83     1274.27     73.46 o 
  -8   6  10      236.49      374.45     39.83 o 
  -6   6  10       51.96      112.16     15.58 o 
  -4   6  10       79.74      106.07     15.56 o 
  -2   6  10      321.27      344.10     20.23 o 
   0   6  10      377.64      461.39     31.16 o 
   2   6  10        1.09        5.87      9.46 o 
   4   6  10      351.84      372.74     25.56 o 
   6   6  10      548.15      692.32     34.82 o 
   8   6  10       83.54       91.23     22.25 o 
  10   6  10        8.87       10.35      8.31 o 
  12   6  10       22.57       22.26      8.70 o 
  14   6  10      231.24      239.62     17.38 o 
  16   6  10      448.71      517.12     34.45 o 
  18   6  10       45.24       38.87      9.73 o 
 -25   7  10       11.96        8.83      7.01 o 
 -23   7  10        2.54       -8.19      8.61 o 
 -21   7  10       60.44       64.77     14.97 o 
 -19   7  10      161.74      226.10     26.74 o 
 -17   7  10       74.90       49.60     15.05 o 
 -15   7  10      241.75      205.00     28.35 o 
 -13   7  10      334.70      345.08     36.27 o 
 -11   7  10        1.99       23.34     12.91 o 
  -9   7  10      117.93      159.35     25.74 o 
  -7   7  10      920.67      941.04     55.86 o 
  -5   7  10       13.63       21.65      9.07 o 
  -3   7  10      138.62      149.85     15.61 o 
  -1   7  10      239.10      258.49     19.26 o 
   1   7  10       30.20       36.53      9.88 o 
   3   7  10        4.60       -0.42      8.24 o 
   5   7  10        5.45        7.38      7.99 o 
   7   7  10        4.11       -3.42      8.59 o 
   9   7  10        1.80       10.90      6.54 o 
  11   7  10       10.70        2.55      4.93 o 
  13   7  10       42.96       34.68     10.25 o 
 -16   8  10       13.50        3.68      6.70 o 
 -14   8  10       51.67       42.03      8.38 o 
 -12   8  10       42.32       37.91      7.67 o 
 -10   8  10        1.22        6.97      5.91 o 
  -8   8  10      237.46      272.29     15.63 o 
  -6   8  10        0.66       -1.71      8.69 o 
  -4   8  10        1.97       -7.55      9.41 o 
  -2   8  10        0.09        7.60      8.23 o 
   0   8  10       53.55       64.69     12.01 o 
   2   8  10        5.11       -4.69      7.66 o 
   4   8  10        0.69        3.60      5.32 o 
 -41   1  11        1.92       11.63      8.06 o 
 -39   1  11      196.92      159.41     23.71 o 
 -37   1  11      146.61      187.17     13.56 o 
 -35   1  11      107.20      111.69     12.00 o 
 -33   1  11      769.35      831.74     38.21 o 
 -31   1  11      169.34      154.70     18.16 o 
 -29   1  11       88.51       86.78     16.86 o 
 -27   1  11      391.22      463.93     26.78 o 
 -25   1  11        1.51       13.16      8.29 o 
 -23   1  11       63.10       46.61     41.17 o 
 -21   1  11       10.53       -8.46     20.23 o 
 -19   1  11      449.32      411.05     58.72 o 
 -17   1  11     5932.88     6627.78    241.60 o 
 -15   1  11     1819.48     1695.52     89.09 o 
 -13   1  11      899.06     1112.48     69.83 o 
 -11   1  11      871.79     1126.34     58.12 o 
  -9   1  11     1799.75     2831.54    129.04 o 
  -7   1  11    12990.55    12481.25    192.46 o 
  -5   1  11      145.89      241.44     30.32 o 
  -3   1  11     6572.58     6592.55    346.33 o 
  -1   1  11      382.12      607.09     56.17 o 
   1   1  11     7747.87     7928.92    202.01 o 
   3   1  11     4781.52     4471.46    148.29 o 
   5   1  11       19.55       20.41     15.01 o 
   7   1  11        4.83       14.45     28.95 o 
   9   1  11       20.73       47.14     22.08 o 
  11   1  11     1586.31     1573.64     37.68 o 
  13   1  11        2.03        1.49      5.49 o 
  15   1  11      353.10      261.79     14.96 o 
  17   1  11        8.48       29.68     10.96 o 
  19   1  11       30.47       49.79     15.94 o 
  21   1  11       11.33       11.90     11.74 o 
  23   1  11       25.87       23.12      8.55 o 
  25   1  11       57.52       80.63     10.57 o 
  27   1  11        0.02        1.80      3.80 o 
 -40   2  11        7.37        5.89      4.13 o 
 -38   2  11       30.67       33.50      8.17 o 
 -36   2  11      101.69      102.72     16.62 o 
 -34   2  11      523.96      579.63     42.62 o 
 -32   2  11       84.01       78.93     18.79 o 
 -30   2  11      330.29      197.01     27.49 o 
 -28   2  11      406.08      437.26     39.56 o 
 -26   2  11     1131.39     1213.43     58.77 o 
 -24   2  11      178.41      223.22     47.86 o 
 -22   2  11      763.46      552.69     91.13 o 
 -20   2  11      264.30      265.15     71.91 o 
 -18   2  11     1058.87     1655.49     98.53 o 
 -16   2  11        8.85       16.43     15.29 o 
 -14   2  11     3190.24     2968.84    128.36 o 
 -12   2  11       59.02       50.00     19.88 o 
 -10   2  11     9283.92    10915.52    352.98 o 
  -8   2  11     7566.91     7437.17    328.42 o 
  -6   2  11    11124.69     9080.07    366.74 o 
  -4   2  11    18319.27    21115.28    972.88 o 
  -2   2  11      457.24      399.68     47.36 o 
   0   2  11      902.17     1012.82     80.42 o 
   2   2  11      106.84      139.39     40.51 o 
   4   2  11     1535.91     1716.10    104.61 o 
   6   2  11      333.21      414.73     83.42 o 
   8   2  11        5.98        3.49     24.00 o 
  10   2  11     3372.98     3275.97     51.32 o 
  12   2  11     1785.35     1889.92     44.12 o 
  14   2  11     1155.80     1068.98     34.91 o 
  16   2  11      215.30      323.79     19.98 o 
  18   2  11      684.27      672.90     35.77 o 
  20   2  11        1.36        1.12      7.94 o 
  22   2  11      212.98      213.01     17.90 o 
  24   2  11       53.51       36.50      7.81 o 
  26   2  11        5.35        5.74      4.85 o 
 -39   3  11       30.19       24.30      4.28 o 
 -37   3  11       96.08       45.84      9.21 o 
 -35   3  11        7.27       24.13      8.66 o 
 -33   3  11        0.08      -10.01     12.09 o 
 -31   3  11      155.26      149.72     22.52 o 
 -29   3  11        0.24       -3.48     10.69 o 
 -27   3  11       11.46       20.46     14.43 o 
 -25   3  11      131.18      210.92     27.00 o 
 -23   3  11        4.84        9.96     10.86 o 
 -21   3  11      144.37      198.47     24.78 o 
 -19   3  11     1618.30     1814.42    113.56 o 
 -17   3  11     2559.93     2869.10    204.63 o 
 -15   3  11      192.41       91.70     41.02 o 
 -13   3  11        5.91       84.92     40.70 o 
 -11   3  11      595.50      463.32     86.93 o 
  -9   3  11       15.58      177.05     56.22 o 
  -7   3  11     2650.89     2196.14    192.31 o 
  -5   3  11       23.61       41.96     34.88 o 
  -3   3  11     2574.75     2396.88    196.30 o 
  -1   3  11     2772.60     2759.07    207.09 o 
   1   3  11     6600.04     6995.10    355.57 o 
   3   3  11     2605.54     2845.27    145.57 o 
   5   3  11     1640.04     1690.71    118.57 o 
   7   3  11        1.58        4.96      7.00 o 
   9   3  11      881.65      822.38     30.77 o 
  11   3  11      534.07      605.64     28.07 o 
  13   3  11      320.34      333.74     21.23 o 
  15   3  11       74.32      143.87     13.81 o 
  17   3  11       28.80       57.83     18.93 o 
  19   3  11        4.23        1.08      9.36 o 
  21   3  11      498.15      401.99     34.13 o 
  23   3  11       25.24       25.93      7.04 o 
  25   3  11        3.69       -1.25      3.61 o 
 -38   4  11        0.89        9.53      7.31 o 
 -36   4  11       12.69       19.21      4.27 o 
 -34   4  11       59.60       70.59     10.43 o 
 -32   4  11        3.74       11.32      7.37 o 
 -30   4  11       49.12       50.65     14.58 o 
 -28   4  11      207.52      220.16     27.12 o 
 -26   4  11        5.09       14.34      8.63 o 
 -24   4  11       38.35       45.66     11.53 o 
 -22   4  11      772.01      818.33     38.59 o 
 -20   4  11       68.27       83.24     21.26 o 
 -18   4  11       39.94       53.78     14.92 o 
 -16   4  11     1660.05     1626.79     71.11 o 
 -14   4  11       48.71       42.66     30.16 o 
 -12   4  11      123.97      165.50     24.24 o 
 -10   4  11      448.73      464.05     94.04 o 
  -8   4  11     6635.05     6729.68    359.81 o 
  -6   4  11     6582.70     6740.02    354.39 o 
  -4   4  11      191.06      161.06     59.29 o 
  -2   4  11      304.86      319.65     30.87 o 
   0   4  11      244.32      235.59     18.66 o 
   2   4  11      513.40      571.05     51.59 o 
   4   4  11      573.44      521.09     47.31 o 
   6   4  11       20.47        1.03     14.55 o 
   8   4  11     1343.71     1396.68     68.19 o 
  10   4  11       17.38       25.08     10.43 o 
  12   4  11     1388.37     1456.72     55.31 o 
  14   4  11      198.09      184.80     19.11 o 
  16   4  11        2.05        4.95      9.00 o 
  18   4  11        2.78       -1.90     10.13 o 
  20   4  11      123.21       91.71     16.10 o 
  22   4  11      121.59      115.62     11.38 o 
  24   4  11       11.53       15.31      6.58 o 
 -35   5  11       61.74       65.51     11.18 o 
 -33   5  11        0.27       -3.16      6.02 o 
 -31   5  11        3.10        0.27      6.42 o 
 -29   5  11        1.50       -0.78      5.62 o 
 -27   5  11        2.10        9.24      6.03 o 
 -25   5  11        3.87        4.28      6.42 o 
 -23   5  11       11.45       -1.45      6.15 o 
 -21   5  11        9.66       -8.43      8.43 o 
 -19   5  11       13.76       -2.48     12.62 o 
 -17   5  11      421.12      326.77     38.70 o 
 -15   5  11      404.26      344.70     39.59 o 
 -13   5  11      327.65      212.40     32.10 o 
 -11   5  11       94.42      134.44     24.84 o 
  -9   5  11      470.06      378.91     25.58 o 
  -7   5  11      318.86      376.30     25.73 o 
  -5   5  11      578.35      586.94     31.66 o 
  -3   5  11       27.42       17.47      8.38 o 
  -1   5  11      118.02       89.14     14.84 o 
   1   5  11      429.71      516.56     41.23 o 
   3   5  11       10.31       23.48     14.21 o 
   5   5  11       53.41       33.56     14.49 o 
   7   5  11       21.00       36.84     14.97 o 
   9   5  11       28.63       19.07      9.28 o 
  11   5  11       27.95       46.04     11.38 o 
  13   5  11        9.09        2.85      7.48 o 
  15   5  11        8.92       18.79      6.03 o 
  17   5  11       48.27       45.01     17.67 o 
  19   5  11      201.38      253.57     22.90 o 
  21   5  11       17.81       12.24      6.76 o 
 -28   6  11       18.52       17.38      6.04 o 
 -26   6  11        2.78       -4.40      5.89 o 
 -24   6  11        4.54       -3.92      7.08 o 
 -22   6  11       23.42       -0.16     10.89 o 
 -20   6  11        1.13      -11.19     12.05 o 
 -18   6  11      148.76      132.49     26.52 o 
 -16   6  11        7.75       17.54     12.44 o 
 -14   6  11       37.03       32.36     16.96 o 
 -12   6  11        0.54        3.30     12.64 o 
 -10   6  11        8.99       13.99     14.30 o 
  -8   6  11      110.78      101.71     23.44 o 
  -6   6  11       30.54       22.44     10.62 o 
  -4   6  11       98.02       79.68     13.47 o 
  -2   6  11       11.98       13.18      6.33 o 
   0   6  11        3.81        8.69      6.70 o 
   2   6  11      194.60      173.45     17.87 o 
   4   6  11      453.90      464.39     41.19 o 
   6   6  11       83.77      114.68     21.99 o 
   8   6  11        2.72       -0.11      8.11 o 
  10   6  11      143.93      152.22     16.73 o 
  12   6  11        7.14        8.96     13.70 o 
  14   6  11       90.46      117.39     11.15 o 
  16   6  11        1.07        3.99      7.77 o 
 -25   7  11        2.28       -0.41      6.21 o 
 -23   7  11       24.61       24.83      9.78 o 
 -21   7  11      280.46      414.13     32.79 o 
 -19   7  11      185.64      170.85     23.83 o 
 -17   7  11      152.39      150.39     23.98 o 
 -15   7  11       74.93       69.84     18.85 o 
 -13   7  11       44.53      101.94     21.56 o 
 -11   7  11        2.96       -6.66     13.25 o 
  -9   7  11       89.41      128.85     22.42 o 
  -7   7  11      203.89      297.92     20.49 o 
  -5   7  11       20.92       13.63      7.46 o 
  -3   7  11       14.89       45.22      9.97 o 
  -1   7  11       67.31       98.80     12.37 o 
   1   7  11      376.27      457.79     23.60 o 
   3   7  11      288.30      357.81     22.21 o 
   5   7  11        1.23       -1.76      6.24 o 
   7   7  11        0.02       -3.84      8.84 o 
   9   7  11        4.74        3.55      5.00 o 
  11   7  11      160.19      181.88     17.42 o 
 -16   8  11      124.26      137.20     15.78 o 
 -14   8  11       19.34       27.89      6.33 o 
 -12   8  11       23.48       20.92      6.21 o 
 -10   8  11       13.01       24.27     11.33 o 
  -8   8  11      331.40      372.93     23.09 o 
  -6   8  11       49.59       31.88      9.92 o 
  -4   8  11       86.11       70.23      8.90 o 
  -2   8  11      111.51       86.67     14.00 o 
   0   8  11       47.19       38.90      9.70 o 
   2   8  11        7.93       -1.74      5.30 o 
 -40   0  12       33.14       25.22      9.52 o 
 -38   0  12       35.97       29.73     12.17 o 
 -36   0  12        4.70       14.08     11.84 o 
 -34   0  12      106.34       73.00     12.53 o 
 -32   0  12     1191.36     1382.14     70.56 o 
 -30   0  12      870.68      800.28     67.74 o 
 -28   0  12      571.21      610.89     31.60 o 
 -26   0  12        3.49        4.43      7.72 o 
 -24   0  12     1250.34     1401.78    143.74 o 
 -22   0  12       16.20       40.38     35.31 o 
 -20   0  12     1203.07      700.76     65.23 o 
 -18   0  12      316.71      440.59     48.14 o 
 -16   0  12       19.37       37.30     18.17 o 
 -14   0  12     1578.07     1403.54     79.99 o 
 -12   0  12     5514.77     6056.23    261.47 o 
 -10   0  12     2555.55     2786.97    184.94 o 
  -8   0  12      797.89      635.79     90.66 o 
  -6   0  12     1755.21     1827.38    153.32 o 
  -4   0  12    40909.96    47533.89    747.64 o 
  -2   0  12    10569.34    11766.49    362.85 o 
   0   0  12    15865.43    16427.94    402.90 o 
   2   0  12      504.61      397.04     60.50 o 
   4   0  12     8215.58     8962.11    209.23 o 
   6   0  12      588.57      516.07     82.81 o 
   8   0  12       12.50       -8.63     27.32 o 
  10   0  12       12.09       21.61      8.07 o 
  12   0  12     1620.44     1950.21     52.98 o 
  14   0  12      493.79      376.18     25.71 o 
  16   0  12     1228.02     1336.43     46.66 o 
  18   0  12      253.14      314.76     33.77 o 
  20   0  12      722.95      940.07     52.49 o 
  22   0  12      267.59      273.68     26.84 o 
  24   0  12      108.88       74.97      9.68 o 
  26   0  12        2.91        6.01      6.98 o 
 -41   1  12       34.98       48.59     11.96 o 
 -39   1  12       39.27       38.01      6.22 o 
 -37   1  12      138.10      109.45     10.91 o 
 -35   1  12       20.34       -3.30      6.95 o 
 -33   1  12      297.21      332.07     17.89 o 
 -31   1  12      366.17      226.97     15.10 o 
 -29   1  12      519.89      411.92     26.86 o 
 -27   1  12        4.89       34.20      9.25 o 
 -25   1  12       27.74       32.40     10.16 o 
 -23   1  12     1131.29     1080.74    128.10 o 
 -21   1  12     2527.48     2852.87    194.73 o 
 -19   1  12     1208.94      731.54     63.41 o 
 -17   1  12     1732.90     1805.48     96.93 o 
 -15   1  12     3568.41     4194.28    142.59 o 
 -13   1  12     8012.66     8516.96    195.98 o 
 -11   1  12      972.35      582.52     43.44 o 
  -9   1  12      513.31      327.64     49.53 o 
  -7   1  12     1214.47     1292.53     65.65 o 
  -5   1  12     2940.08     2866.74    102.48 o 
  -3   1  12      633.98      974.84     72.46 o 
  -1   1  12      206.52      224.73     35.45 o 
   1   1  12      320.15      551.39     55.00 o 
   3   1  12      283.78      354.83     44.01 o 
   5   1  12      257.67      154.99     47.94 o 
   7   1  12      386.14      268.63     64.31 o 
   9   1  12      125.77       89.12     10.49 o 
  11   1  12     1701.59     1680.31     35.28 o 
  13   1  12      350.31      302.48     16.06 o 
  15   1  12      252.16      310.65     16.52 o 
  17   1  12      239.77      198.65     28.43 o 
  19   1  12       82.39      107.41     22.09 o 
  21   1  12        1.84        6.88      7.85 o 
  23   1  12        3.89        1.27      5.73 o 
  25   1  12        3.77        8.72      3.89 o 
  27   1  12        2.33       -4.36      4.95 o 
 -40   2  12      282.86      199.94     14.88 o 
 -38   2  12      310.16      325.50     42.40 o 
 -36   2  12       30.34       48.35     10.60 o 
 -34   2  12      841.65      762.01     96.79 o 
 -32   2  12       55.51       59.16     16.72 o 
 -30   2  12      434.82      468.15     40.90 o 
 -28   2  12       15.02       14.73     13.22 o 
 -26   2  12        3.71       31.46     42.72 o 
 -24   2  12       17.03       21.43     31.33 o 
 -22   2  12       69.28       67.93     29.50 o 
 -20   2  12       25.90       83.01     23.70 o 
 -18   2  12       69.75       59.03     19.17 o 
 -16   2  12      247.57      291.97     42.97 o 
 -14   2  12       26.33       25.82     16.62 o 
 -12   2  12        9.44       34.74     30.52 o 
 -10   2  12       72.50       63.30     31.70 o 
  -8   2  12      695.94      696.94    107.88 o 
  -6   2  12    11318.68    12244.94    434.38 o 
  -4   2  12     4454.92     5353.01    284.94 o 
  -2   2  12     3124.44     3429.93    141.44 o 
   0   2  12     1464.75     1429.56     96.19 o 
   2   2  12      416.19      467.29     55.77 o 
   4   2  12      100.82      188.25     36.04 o 
   6   2  12      152.94      192.83     54.22 o 
   8   2  12      139.47      134.92     10.20 o 
  10   2  12      105.96      131.72     11.84 o 
  12   2  12      276.71      227.14     14.88 o 
  14   2  12       90.86       74.00      9.20 o 
  16   2  12       11.11       11.42      7.32 o 
  18   2  12      136.64      145.49     17.48 o 
  20   2  12       38.49       62.35     14.04 o 
  22   2  12       42.29       36.67      8.57 o 
  24   2  12       55.16       67.82      7.09 o 
  26   2  12        5.22       -3.31      3.72 o 
 -39   3  12        1.46        5.27      4.20 o 
 -37   3  12       46.76       61.56      7.99 o 
 -35   3  12       29.72       17.90      7.40 o 
 -33   3  12      220.49      253.61     20.74 o 
 -31   3  12        6.06        8.15     10.27 o 
 -29   3  12       65.81       55.83     16.99 o 
 -27   3  12       29.76       11.82     11.73 o 
 -25   3  12       26.87       30.39     15.26 o 
 -23   3  12       89.25      149.94     52.43 o 
 -21   3  12      335.68      380.55     33.02 o 
 -19   3  12      107.92       78.06     26.90 o 
 -17   3  12       14.81       16.91     21.58 o 
 -15   3  12       10.15        4.44     25.48 o 
 -13   3  12       88.12       63.68     34.77 o 
 -11   3  12      573.43      569.08     99.75 o 
  -9   3  12      918.39      760.59    116.73 o 
  -7   3  12       85.37       83.72     44.58 o 
  -5   3  12      559.91      455.83     93.43 o 
  -3   3  12     1506.72     1797.31    178.53 o 
  -1   3  12      703.35      509.93     95.24 o 
   1   3  12     1068.83     1010.42    130.74 o 
   3   3  12      192.02      202.20     32.10 o 
   5   3  12      103.10       57.88      7.76 o 
   7   3  12     1355.22     1394.23     31.48 o 
   9   3  12     1951.71     1710.70     46.55 o 
  11   3  12      333.65      332.56     20.91 o 
  13   3  12        0.03       -1.25      6.44 o 
  15   3  12      236.69      273.31     17.88 o 
  17   3  12       75.16       69.17     12.78 o 
  19   3  12        6.15       -6.63     10.69 o 
  21   3  12      176.57      162.62     13.92 o 
  23   3  12       37.98       43.16      7.03 o 
 -38   4  12        0.71        3.27      5.90 o 
 -36   4  12      208.47      177.71     10.80 o 
 -34   4  12        4.18        8.51      4.89 o 
 -32   4  12      166.02      159.55     15.98 o 
 -30   4  12      114.84       93.87     13.86 o 
 -28   4  12     1168.22     1197.76     44.68 o 
 -26   4  12        5.76        4.10      8.21 o 
 -24   4  12     1335.76     1378.29     48.06 o 
 -22   4  12      106.70      119.27     17.30 o 
 -20   4  12      546.36      457.35     52.85 o 
 -18   4  12      417.14      610.88     74.44 o 
 -16   4  12      150.64      159.32     17.49 o 
 -14   4  12     1433.75     1384.65     66.61 o 
 -12   4  12     1271.08     1608.57     71.21 o 
 -10   4  12       85.97      197.61     26.92 o 
  -8   4  12     1366.99     1456.22     66.43 o 
  -6   4  12     1957.29     2222.95     80.55 o 
  -4   4  12     2565.56     2812.96     90.49 o 
  -2   4  12      973.68     1306.61     42.46 o 
   0   4  12     2347.92     2614.70     69.10 o 
   2   4  12     2767.52     2951.79     53.03 o 
   4   4  12     2691.85     2592.14     63.40 o 
   6   4  12       77.87       67.09     17.02 o 
   8   4  12      125.19      129.76     16.56 o 
  10   4  12      256.65      270.31     23.08 o 
  12   4  12      103.18       81.09     15.19 o 
  14   4  12        3.17       -2.90     10.90 o 
  16   4  12      264.05      283.68     21.39 o 
  18   4  12        8.53      -10.65     10.75 o 
  20   4  12       23.41       27.80      7.37 o 
  22   4  12        0.42        0.19      4.12 o 
 -35   5  12        0.23       -5.45      5.45 o 
 -33   5  12       10.63       11.06      5.79 o 
 -31   5  12       51.12       33.10      7.92 o 
 -29   5  12       49.55       75.48     11.12 o 
 -27   5  12       75.04      101.98     10.89 o 
 -25   5  12      106.01       96.32     11.22 o 
 -23   5  12       83.59      157.16     17.95 o 
 -21   5  12      489.50      680.84     51.86 o 
 -19   5  12       21.74       15.20     12.40 o 
 -17   5  12       55.38       38.31     17.11 o 
 -15   5  12      997.68     1071.39     69.29 o 
 -13   5  12      622.11      742.31     56.63 o 
 -11   5  12      423.40      335.03     38.25 o 
  -9   5  12      214.25      224.16     32.25 o 
  -7   5  12      721.28      989.91     52.23 o 
  -5   5  12       24.82       17.13      8.15 o 
  -3   5  12       78.86      117.10     15.95 o 
  -1   5  12       27.98       50.99     11.78 o 
   1   5  12      660.16      873.64     60.28 o 
   3   5  12      323.13      350.63     27.37 o 
   5   5  12      740.45      776.13     53.02 o 
   7   5  12      902.58      848.53     41.37 o 
   9   5  12      734.96      714.12     37.14 o 
  11   5  12      106.73      132.87     15.97 o 
  13   5  12       18.49       30.28      9.20 o 
  15   5  12        2.84        7.62      8.02 o 
  17   5  12       21.05       26.11     10.54 o 
  19   5  12        5.08       -3.11      6.30 o 
 -28   6  12        0.75        7.21      7.20 o 
 -26   6  12       12.68        1.12      9.02 o 
 -24   6  12        5.81        0.76      9.13 o 
 -22   6  12      359.20      387.84     36.70 o 
 -20   6  12      161.62      107.34     22.62 o 
 -18   6  12       56.02       28.80     14.92 o 
 -16   6  12      871.03      796.20     58.31 o 
 -14   6  12      155.83      112.96     23.92 o 
 -12   6  12      458.02      575.77     51.12 o 
 -10   6  12     1017.41     1020.51     66.19 o 
  -8   6  12       80.48       76.46     20.93 o 
  -6   6  12        2.90        1.15      7.31 o 
  -4   6  12       26.70       50.53      9.04 o 
  -2   6  12     1394.51     1474.60     37.92 o 
   0   6  12      114.91      130.23     15.26 o 
   2   6  12        1.90       -5.68     10.54 o 
   4   6  12      335.40      379.33     35.57 o 
   6   6  12       21.73        6.90      8.24 o 
   8   6  12      122.21      108.92     14.31 o 
  10   6  12       50.31       56.67     10.19 o 
  12   6  12       18.44       22.91      7.40 o 
  14   6  12      101.63      130.17     16.47 o 
 -25   7  12       40.10       39.45      8.94 o 
 -23   7  12      113.48      144.55     17.71 o 
 -21   7  12       66.96       80.53     15.94 o 
 -19   7  12       41.82       21.57     11.22 o 
 -17   7  12        0.01       -5.14     10.77 o 
 -15   7  12      350.81      397.45     37.51 o 
 -13   7  12       37.02       62.79     16.54 o 
 -11   7  12       15.97        3.01     10.74 o 
  -9   7  12      112.79      128.37     14.25 o 
  -7   7  12       19.97       31.40      8.53 o 
  -5   7  12        0.04        6.26      6.72 o 
  -3   7  12      179.55      212.59     15.93 o 
  -1   7  12       20.09        9.04      9.58 o 
   1   7  12       71.41       93.50     16.62 o 
   3   7  12       94.16       85.91     11.35 o 
   5   7  12      198.83      214.65     15.88 o 
   7   7  12       48.99       68.12      9.04 o 
   9   7  12        6.29        0.21      4.16 o 
  -6   8  12       25.53       23.39      8.47 o 
  -4   8  12        5.03       -6.11      6.11 o 
  -2   8  12        1.56       -0.57      5.86 o 
 -41   1  13      198.62      172.26     18.49 o 
 -39   1  13        8.10       13.12      4.70 o 
 -37   1  13      112.07      115.43      9.81 o 
 -35   1  13      296.39      300.91     18.36 o 
 -33   1  13       62.87       44.09      9.43 o 
 -31   1  13      478.82      502.52     21.82 o 
 -29   1  13      123.51      175.65     13.51 o 
 -27   1  13       55.38       79.30      9.91 o 
 -25   1  13     1718.18     1622.51     48.11 o 
 -23   1  13     1511.68     1689.41     94.18 o 
 -21   1  13        1.72        6.06     13.42 o 
 -19   1  13     1296.84     1712.14     97.73 o 
 -17   1  13     1150.73     1270.21     83.37 o 
 -15   1  13     3482.49     3299.28    129.29 o 
 -13   1  13       59.97       33.75     19.95 o 
 -11   1  13      184.21      260.50     62.65 o 
  -9   1  13      201.28      148.94     48.12 o 
  -7   1  13     4091.55     3861.60    232.79 o 
  -5   1  13      214.40      126.61     27.45 o 
  -3   1  13       59.36       44.31     17.90 o 
  -1   1  13      557.75      688.82     63.31 o 
   1   1  13       97.69      178.66     33.92 o 
   3   1  13      285.01      225.59     37.24 o 
   5   1  13      274.68      387.83     70.96 o 
   7   1  13        6.83       10.05      5.39 o 
   9   1  13       48.00       21.88      5.87 o 
  11   1  13       36.74       32.91      6.46 o 
  13   1  13       60.97       84.96      9.46 o 
  15   1  13       35.89       52.52      7.48 o 
  17   1  13      222.98      238.00     22.25 o 
  19   1  13        7.75        4.93      6.60 o 
  21   1  13       61.11       45.63      7.60 o 
  23   1  13       51.26       61.47      7.29 o 
  25   1  13        1.42        9.29      3.55 o 
 -40   2  13       26.52       32.17      6.03 o 
 -38   2  13      384.25      278.62     24.19 o 
 -36   2  13      303.39      349.34     52.27 o 
 -34   2  13      118.47      172.51     17.63 o 
 -32   2  13        2.82       -2.18      7.36 o 
 -30   2  13      524.39      528.47    103.87 o 
 -28   2  13      680.90      652.82     41.44 o 
 -26   2  13     2835.36     3058.53    104.05 o 
 -24   2  13      207.17      286.72     29.53 o 
 -22   2  13       72.30       97.32     13.54 o 
 -20   2  13      387.86      366.56     49.31 o 
 -18   2  13     2396.95     2703.07    129.21 o 
 -16   2  13     1208.67     1248.82     85.52 o 
 -14   2  13      378.69      268.52     65.21 o 
 -12   2  13     5483.82     5026.59    275.72 o 
 -10   2  13      247.69      301.78     71.17 o 
  -8   2  13      799.64      542.79     99.70 o 
  -6   2  13     3430.00     3226.10    227.63 o 
  -4   2  13       17.28       45.40     33.47 o 
  -2   2  13      888.06     1046.76     81.45 o 
   0   2  13     1362.33     1372.57     94.58 o 
   2   2  13     7329.26     7231.70    219.07 o 
   4   2  13     1718.59     1866.36     45.96 o 
   6   2  13      128.40      179.89     11.66 o 
   8   2  13      174.07      217.05     12.97 o 
  10   2  13     2189.73     2138.16     51.29 o 
  12   2  13       31.90       21.86      6.21 o 
  14   2  13       39.95       70.32      8.92 o 
  16   2  13      138.70      130.80     12.99 o 
  18   2  13      265.74      254.91     20.82 o 
  20   2  13       36.93       27.14      6.48 o 
  22   2  13      192.07      151.92     10.64 o 
  24   2  13      108.51      124.75      9.90 o 
 -39   3  13      253.46      243.78     17.10 o 
 -37   3  13       22.03       26.38      6.07 o 
 -35   3  13       17.85       11.41      5.86 o 
 -33   3  13       80.57       51.85     10.73 o 
 -31   3  13        0.92       -2.92      8.05 o 
 -29   3  13       99.97      108.49     15.62 o 
 -27   3  13       18.79        8.39      8.80 o 
 -25   3  13        5.64       16.68     13.81 o 
 -23   3  13       82.75       77.46     17.71 o 
 -21   3  13      219.04      186.56     18.13 o 
 -19   3  13       99.35      124.84     14.64 o 
 -17   3  13      281.98      321.32     26.53 o 
 -15   3  13     1271.75     1237.20    145.32 o 
 -13   3  13        5.66      -11.97     27.80 o 
 -11   3  13       54.19       69.18     48.38 o 
  -9   3  13      745.36      995.39    137.44 o 
  -7   3  13     2151.23     2017.43    194.26 o 
  -5   3  13       22.85       54.42     39.89 o 
  -3   3  13      769.50      687.73    118.73 o 
  -1   3  13        2.28        2.79     13.05 o 
   1   3  13      240.33      208.60     16.21 o 
   3   3  13       53.47       59.77      7.38 o 
   5   3  13       26.00       22.00      5.72 o 
   7   3  13     1266.34     1245.82     31.04 o 
   9   3  13       10.97        2.97      9.37 o 
  11   3  13       60.43       64.67     10.74 o 
  13   3  13      151.96      132.45     13.76 o 
  15   3  13       66.57       96.05     11.10 o 
  17   3  13       19.04       38.60      7.76 o 
  19   3  13       10.13       18.64      7.44 o 
  21   3  13       29.47       28.10      6.53 o 
  23   3  13       29.75       37.73     11.13 o 
 -38   4  13       41.79       46.50      9.22 o 
 -36   4  13        4.81        5.72      4.27 o 
 -34   4  13      202.41      235.13     13.84 o 
 -32   4  13       69.45       98.15     10.47 o 
 -30   4  13      125.98      104.71     11.63 o 
 -28   4  13       10.12       14.39      6.90 o 
 -26   4  13      152.80      160.89     15.59 o 
 -24   4  13       46.29       52.40     12.03 o 
 -22   4  13      150.84      116.96     17.11 o 
 -20   4  13        5.85       43.41     11.40 o 
 -18   4  13      169.95      193.10     20.26 o 
 -16   4  13        3.36       -3.26      8.32 o 
 -14   4  13      316.70      281.65     69.43 o 
 -12   4  13       78.66        0.54     34.62 o 
 -10   4  13      262.95      184.96     25.56 o 
  -8   4  13     1433.54     1567.04    142.24 o 
  -6   4  13       72.50       80.83     40.73 o 
  -4   4  13      290.70      455.14     53.92 o 
  -2   4  13        9.08       26.78     11.69 o 
   0   4  13     1425.49     1497.03     38.14 o 
   2   4  13      181.01      230.88     16.47 o 
   4   4  13     2035.63     2203.79     59.54 o 
   6   4  13       23.31       41.02     11.12 o 
   8   4  13        0.26       -8.85     15.42 o 
  10   4  13        5.91       -1.76      7.17 o 
  12   4  13      352.15      322.63     23.66 o 
  14   4  13        0.84        6.96      7.06 o 
  16   4  13        2.90       -1.20      8.29 o 
  18   4  13        0.02       -0.77      5.76 o 
  20   4  13        1.62       -0.80      4.56 o 
 -33   5  13       31.53       33.00     10.37 o 
 -31   5  13        7.95        6.43      8.11 o 
 -29   5  13       31.72       25.11     12.78 o 
 -27   5  13       27.18       25.60      8.34 o 
 -25   5  13        3.10        8.17      7.57 o 
 -23   5  13       23.20       16.27      9.33 o 
 -21   5  13      157.69       64.09     12.85 o 
 -19   5  13       39.51       56.28     18.94 o 
 -17   5  13      202.40      202.39     31.10 o 
 -15   5  13       44.95       25.46     14.12 o 
 -13   5  13      472.19      356.70     40.98 o 
 -11   5  13      110.27       80.55     21.08 o 
  -9   5  13      257.33      181.13     29.21 o 
  -7   5  13       54.27       59.65     19.68 o 
  -5   5  13      263.73      219.39     27.58 o 
  -3   5  13       42.71       60.15     12.22 o 
  -1   5  13      953.23     1054.80     42.28 o 
   1   5  13       18.32       20.53      8.93 o 
   3   5  13      111.17      100.49     15.84 o 
   5   5  13      102.87      108.51     15.72 o 
   7   5  13      239.97      220.03     21.36 o 
   9   5  13       15.30       21.07      9.25 o 
  11   5  13       60.50       87.62     14.49 o 
  13   5  13       17.29       19.88      7.67 o 
  15   5  13       16.97       15.19      5.83 o 
  17   5  13        7.25       14.57      8.05 o 
 -28   6  13        0.33       -7.29      7.29 o 
 -26   6  13      237.21      265.37     24.98 o 
 -24   6  13      106.76      111.34     19.43 o 
 -22   6  13       75.81       54.34     15.52 o 
 -20   6  13      187.87      187.08     27.61 o 
 -18   6  13        1.01        8.22     10.63 o 
 -16   6  13       10.93        4.37     11.71 o 
 -14   6  13        0.21      -11.11     11.11 o 
 -12   6  13      119.61      104.06     23.58 o 
 -10   6  13       28.24       15.48     11.65 o 
  -8   6  13       39.42       26.79     14.90 o 
  -6   6  13       33.14       55.25     10.19 o 
  -4   6  13        0.53       16.42      7.71 o 
  -2   6  13        3.35        5.35      7.59 o 
   0   6  13        7.07        3.19      7.07 o 
   2   6  13      413.25      408.63     34.97 o 
   4   6  13       22.22       19.45      8.56 o 
   6   6  13        2.03        3.44     13.08 o 
   8   6  13       15.49        3.11      6.08 o 
  10   6  13       44.03       53.06      9.20 o 
  12   6  13       12.27       16.40      6.61 o 
 -23   7  13        5.26        4.09      6.66 o 
 -21   7  13        0.72       -1.03      8.83 o 
 -19   7  13        4.07        4.83      8.82 o 
 -17   7  13      151.14      185.21     24.60 o 
 -15   7  13      131.70      147.90     23.17 o 
 -13   7  13       33.87       12.82     10.98 o 
 -11   7  13        0.85       -6.73      6.73 o 
  -9   7  13      370.25      412.61     21.97 o 
  -7   7  13      507.85      563.20     30.31 o 
  -5   7  13      271.48      273.61     26.80 o 
  -3   7  13        0.37       20.94      9.19 o 
  -1   7  13      119.17      126.73     21.43 o 
   1   7  13        5.61       18.64     11.07 o 
   3   7  13        3.11        1.85      7.87 o 
   5   7  13        3.92        4.57      6.62 o 
   7   7  13       87.13       82.33     11.08 o 
 -40   0  14      127.03      132.73     17.95 o 
 -38   0  14        5.43        4.92     10.35 o 
 -36   0  14       25.79       14.17      7.82 o 
 -34   0  14        2.10       13.16      7.21 o 
 -32   0  14      267.94      279.33     19.31 o 
 -30   0  14     2402.03     2702.76    106.00 o 
 -28   0  14      518.65      533.75     38.65 o 
 -26   0  14        2.05        5.74      9.59 o 
 -24   0  14      253.18      196.80     19.93 o 
 -22   0  14     3320.24     3408.41    213.64 o 
 -20   0  14      640.56      576.57     58.13 o 
 -18   0  14      559.97      617.86     85.30 o 
 -16   0  14      572.12      579.12     84.89 o 
 -14   0  14       47.71       47.28     34.20 o 
 -12   0  14     4175.87     4403.42    244.03 o 
 -10   0  14      359.47      232.05     60.41 o 
  -8   0  14     1107.27     1389.62    144.82 o 
  -6   0  14      336.92      433.30     83.68 o 
  -4   0  14       28.97       59.03     32.09 o 
  -2   0  14        1.42       15.56     22.53 o 
   0   0  14     2784.15     2107.47    110.67 o 
   2   0  14      416.24      276.80     41.14 o 
   4   0  14     1684.43     1740.87     51.23 o 
   6   0  14     4631.04     4224.72     85.12 o 
   8   0  14    21877.71    21304.25    303.41 o 
  10   0  14     7754.42     7093.77    110.55 o 
  12   0  14     1179.96     1567.16     99.37 o 
  14   0  14      287.37      281.18     22.21 o 
  16   0  14     1478.03     1293.69     47.25 o 
  18   0  14       40.27       42.35      9.83 o 
  20   0  14      169.88      136.09     13.86 o 
  22   0  14       50.97       53.70     14.92 o 
  24   0  14       12.18       36.98      9.15 o 
 -41   1  14       41.93       46.67     10.94 o 
 -39   1  14        0.11        0.04      4.19 o 
 -37   1  14        1.29        3.31      5.25 o 
 -35   1  14       76.47       73.84      9.08 o 
 -33   1  14        2.40       -6.20      6.70 o 
 -31   1  14      327.89      214.97     17.08 o 
 -29   1  14        5.02       10.27      6.64 o 
 -27   1  14      265.75      214.14     22.82 o 
 -25   1  14       59.53       23.24      8.39 o 
 -23   1  14      132.90      170.23     18.05 o 
 -21   1  14     1359.68     1163.21     83.41 o 
 -19   1  14     5326.50     5483.92    178.30 o 
 -17   1  14     1721.96     2160.57    110.33 o 
 -15   1  14       23.19       41.94     19.46 o 
 -13   1  14     1317.44     1529.96    145.19 o 
 -11   1  14     1275.16     1552.22    153.15 o 
  -9   1  14      283.01       66.43     43.96 o 
  -7   1  14     4774.25     5022.25    269.83 o 
  -5   1  14      452.76      566.86     93.26 o 
  -3   1  14      116.66       15.86     52.38 o 
  -1   1  14       53.23      152.13     32.32 o 
   1   1  14     3019.19     3208.17    139.41 o 
   3   1  14     2566.78     2329.11    116.56 o 
   5   1  14      159.09      207.34     11.11 o 
   7   1  14      489.85      429.44     16.83 o 
   9   1  14      636.83      614.22     21.18 o 
  11   1  14     1263.06     1176.53     29.42 o 
  13   1  14      105.55      108.41      9.56 o 
  15   1  14      172.52      206.17     13.86 o 
  17   1  14       17.95        4.01      5.35 o 
  19   1  14       13.00        6.40      5.16 o 
  21   1  14       72.58       64.68      7.88 o 
  23   1  14      210.37      180.42     10.22 o 
 -40   2  14       10.84        6.87      5.07 o 
 -38   2  14       27.78       25.70      6.10 o 
 -36   2  14        0.26       12.09      6.64 o 
 -34   2  14       93.50       81.66     12.68 o 
 -32   2  14       25.11       27.72     10.55 o 
 -30   2  14      441.44      479.48     27.33 o 
 -28   2  14      791.54      698.20     37.85 o 
 -26   2  14      500.87      444.22     30.51 o 
 -24   2  14       25.74       11.22     10.03 o 
 -22   2  14      140.62      128.81     15.78 o 
 -20   2  14       90.46      136.43     15.39 o 
 -18   2  14       71.09       86.50     38.60 o 
 -16   2  14       63.13       91.04     39.10 o 
 -14   2  14      518.27      470.82     86.66 o 
 -12   2  14      165.18      114.71     46.70 o 
 -10   2  14      106.85        1.85     33.89 o 
  -8   2  14      404.88      371.85     85.49 o 
  -6   2  14      622.50      707.35    108.29 o 
  -4   2  14       71.70       63.31     36.43 o 
  -2   2  14      749.25      624.14    101.06 o 
   0   2  14     1015.44     1033.92     83.47 o 
   2   2  14       25.89       24.52      5.50 o 
   4   2  14     1304.95     1617.51     30.39 o 
   6   2  14      803.45      854.82     24.91 o 
   8   2  14     5400.57     5216.37     71.43 o 
  10   2  14     2413.12     2360.62     47.54 o 
  12   2  14      235.16      208.26     14.39 o 
  14   2  14       71.71       60.33      9.60 o 
  16   2  14      122.00       85.54      9.33 o 
  18   2  14       22.68        9.37      5.37 o 
  20   2  14        0.38       -1.92      4.90 o 
  22   2  14        0.02        7.16      4.75 o 
 -39   3  14        0.12        8.35      5.21 o 
 -37   3  14        0.60        6.03      4.65 o 
 -35   3  14        2.02        5.03      4.93 o 
 -33   3  14      229.30      248.64     16.56 o 
 -31   3  14       17.11        6.65      6.83 o 
 -29   3  14       16.48        4.91     10.66 o 
 -27   3  14       33.27       15.83     14.50 o 
 -25   3  14       82.11       58.11     14.23 o 
 -23   3  14       54.80       61.08     10.22 o 
 -21   3  14      219.89      346.31     22.09 o 
 -19   3  14        1.45       29.83      9.15 o 
 -17   3  14      405.16      332.12     45.63 o 
 -15   3  14     1669.85     2089.85     96.88 o 
 -13   3  14       30.06       22.92     13.67 o 
 -11   3  14      217.53      361.49    100.64 o 
  -9   3  14       13.61      194.36    148.51 o 
  -7   3  14       52.50       72.63     25.64 o 
  -5   3  14     1581.84     1846.81     58.90 o 
  -3   3  14     1573.10     1745.89     43.86 o 
  -1   3  14       40.15       44.85      7.48 o 
   1   3  14       63.14       43.06      8.59 o 
   3   3  14        6.96        7.13      5.25 o 
   5   3  14      410.91      434.49     18.90 o 
   7   3  14       14.48       24.79      7.82 o 
   9   3  14       65.18       72.71     10.99 o 
  11   3  14      200.78      206.09     13.93 o 
  13   3  14      263.45      264.74     14.95 o 
  15   3  14       76.06       76.29     12.52 o 
  17   3  14       71.08       46.55      8.73 o 
  19   3  14       24.95       18.12      8.64 o 
  21   3  14       52.46       72.57      8.02 o 
 -38   4  14        7.37        7.42      5.61 o 
 -36   4  14       66.70       60.55      8.29 o 
 -34   4  14        8.32       15.62      6.99 o 
 -32   4  14      515.93      398.13     24.82 o 
 -30   4  14      134.65      201.21     19.48 o 
 -28   4  14        7.23       16.36     12.86 o 
 -26   4  14       73.05      120.03     13.40 o 
 -24   4  14       11.85       -2.88     10.05 o 
 -22   4  14       93.35      199.89     21.06 o 
 -20   4  14      902.50     1033.65     89.92 o 
 -18   4  14        7.92        2.78      8.22 o 
 -16   4  14      103.89       72.09     14.47 o 
 -14   4  14        0.02        7.43     15.03 o 
 -12   4  14     3035.16     3367.45    207.79 o 
 -10   4  14        2.80       31.02     29.51 o 
  -8   4  14      664.87      776.99     52.10 o 
  -6   4  14     1011.29      856.08     53.37 o 
  -4   4  14      126.25       54.59     18.56 o 
  -2   4  14     1567.05     1457.15     73.70 o 
   0   4  14      298.55      286.33     22.66 o 
   2   4  14       27.13       30.01      6.85 o 
   4   4  14        4.46        3.77      5.91 o 
   6   4  14       11.07       23.97      6.31 o 
   8   4  14       24.03       16.91     10.89 o 
  10   4  14      340.42      346.81     24.98 o 
  12   4  14       21.55        9.21     11.78 o 
  14   4  14       43.03       26.73      7.52 o 
  16   4  14       52.76       57.66     18.93 o 
  18   4  14       83.17       87.30      9.37 o 
 -33   5  14       92.30       79.21     12.98 o 
 -31   5  14       16.22       40.01     11.40 o 
 -29   5  14       22.33       16.57     10.91 o 
 -27   5  14        0.35        1.37      7.76 o 
 -25   5  14        4.69        7.33      7.57 o 
 -23   5  14        1.90       28.54      8.97 o 
 -21   5  14       14.47        4.20     14.56 o 
 -19   5  14       26.46       13.43     12.77 o 
 -17   5  14        0.33        9.58     11.04 o 
 -15   5  14      222.39      261.00     35.79 o 
 -13   5  14      112.83      155.15     29.58 o 
 -11   5  14        4.79       10.90     11.07 o 
  -9   5  14        2.48        3.67     12.39 o 
  -7   5  14        6.43       41.15     17.70 o 
  -5   5  14     2176.09     2474.41     98.93 o 
  -3   5  14      676.41      810.13     56.20 o 
  -1   5  14     1200.96     1303.15     78.60 o 
   1   5  14      699.00      784.86     30.85 o 
   3   5  14        8.11        1.04      6.28 o 
   5   5  14      136.60      117.48     18.25 o 
   7   5  14       65.77       62.74     12.37 o 
   9   5  14       27.26       45.26     10.25 o 
  11   5  14        0.05       10.80      7.09 o 
  13   5  14        2.02       -0.39      5.39 o 
  15   5  14        5.22        8.31      7.24 o 
 -28   6  14        1.19       -7.64      7.64 o 
 -26   6  14       22.01       48.96     13.15 o 
 -24   6  14      154.94      234.58     26.50 o 
 -22   6  14      155.13      197.09     26.13 o 
 -20   6  14       84.74       94.15     20.69 o 
 -18   6  14      243.83      249.02     31.98 o 
 -16   6  14       17.45        5.33     10.92 o 
 -14   6  14      236.54      328.03     37.43 o 
 -12   6  14       28.77       31.85     15.61 o 
 -10   6  14      656.41      644.06     51.57 o 
  -8   6  14      551.05      547.07     46.64 o 
  -6   6  14       22.63       -8.89     12.18 o 
  -4   6  14      683.33      763.16     32.65 o 
  -2   6  14      341.61      335.46     22.12 o 
   0   6  14       13.31        4.20      7.37 o 
   2   6  14      286.84      371.27     23.94 o 
   4   6  14        0.54       13.27      7.96 o 
   6   6  14      487.95      528.75     25.60 o 
   8   6  14       27.22       31.66      7.89 o 
  10   6  14      124.92      181.75     12.21 o 
 -23   7  14       15.36       22.98      8.18 o 
 -21   7  14        1.14       -8.65      8.65 o 
 -19   7  14       51.98       65.31     14.83 o 
 -17   7  14       65.35       56.50     15.32 o 
 -15   7  14       56.78       47.87      8.34 o 
 -13   7  14       18.97       27.45      7.27 o 
 -11   7  14        5.48       14.11      5.69 o 
  -9   7  14       59.44       66.65     12.11 o 
  -7   7  14      372.61      362.27     22.27 o 
  -5   7  14       17.03       28.47     10.56 o 
  -3   7  14       76.33       95.30     11.44 o 
  -1   7  14      339.94      408.07     32.55 o 
   1   7  14        5.25        1.75      7.80 o 
   3   7  14       42.47       31.40      9.82 o 
   5   7  14       31.86       37.21      8.98 o 
 -41   1  15        7.61       -3.64      6.07 o 
 -39   1  15       33.36       22.49      5.54 o 
 -37   1  15       44.53       28.39      5.74 o 
 -35   1  15      259.47      326.43     21.08 o 
 -33   1  15      561.64      540.10     22.90 o 
 -31   1  15      183.87      215.68     15.08 o 
 -29   1  15      622.58      550.56     28.95 o 
 -27   1  15      601.46      715.70     27.67 o 
 -25   1  15        0.58        2.74      5.90 o 
 -23   1  15        0.45        4.73      5.83 o 
 -21   1  15     1588.16     1700.14     37.42 o 
 -19   1  15        5.86       26.02     19.48 o 
 -17   1  15     1709.01     1718.04    149.35 o 
 -15   1  15      928.44      859.29    109.40 o 
 -13   1  15      686.76      584.74     92.63 o 
 -11   1  15      276.18      366.68     78.07 o 
  -9   1  15        4.28       -6.25     28.88 o 
  -7   1  15     1039.46     1027.80    127.27 o 
  -5   1  15        1.34       -2.38     22.99 o 
  -3   1  15      277.05      367.53     48.71 o 
  -1   1  15      245.92      211.35     46.11 o 
   1   1  15      230.55      238.59     11.57 o 
   3   1  15      279.88      304.87     12.41 o 
   5   1  15       33.38       21.27      5.01 o 
   7   1  15      357.86      349.33     15.07 o 
   9   1  15      175.12      169.00     10.81 o 
  11   1  15      150.67      129.34      9.53 o 
  13   1  15       69.44       68.41      7.35 o 
  15   1  15        7.26       18.12      4.89 o 
  17   1  15        1.48        7.59      5.66 o 
  19   1  15       77.20       77.59      9.56 o 
  21   1  15       13.91        5.40      5.25 o 
 -40   2  15        0.35        7.30      5.00 o 
 -38   2  15        0.97       10.96      5.45 o 
 -36   2  15        3.23        5.33      5.71 o 
 -34   2  15      287.39      259.11     21.10 o 
 -32   2  15       32.03       53.71      8.29 o 
 -30   2  15      161.80      126.63     14.73 o 
 -28   2  15      264.18      315.67     22.03 o 
 -26   2  15      593.12      422.45     25.12 o 
 -24   2  15      343.37      379.96     23.63 o 
 -22   2  15      215.33      180.99     16.06 o 
 -20   2  15     2468.56     2612.66     55.04 o 
 -18   2  15       86.63      146.98     11.82 o 
 -16   2  15     5838.52     5818.04    295.98 o 
 -14   2  15     5773.22     6490.21    320.89 o 
 -12   2  15      111.86      145.89     51.93 o 
 -10   2  15       50.25      101.08     44.66 o 
  -8   2  15     1270.57     1456.53    157.75 o 
  -6   2  15     6951.35     7489.56    354.48 o 
  -4   2  15      628.08      809.24    115.12 o 
  -2   2  15      226.51      250.19     14.19 o 
   0   2  15     1204.66     1137.00     25.80 o 
   2   2  15     1286.81     1339.78     31.23 o 
   4   2  15      763.34      577.01     18.96 o 
   6   2  15     2323.99     2222.59     42.86 o 
   8   2  15       69.74      107.99     10.37 o 
  10   2  15      338.60      373.46     17.17 o 
  12   2  15     1027.37      917.58     25.65 o 
  14   2  15     1102.57     1066.24     30.70 o 
  16   2  15      103.53      190.94     14.05 o 
  18   2  15       75.62       67.51      8.53 o 
  20   2  15        8.80       -2.13      4.58 o 
  22   2  15       28.14       31.16      7.57 o 
 -39   3  15        2.39       -4.34      4.34 o 
 -37   3  15       68.10       36.48      7.92 o 
 -35   3  15        9.76        7.13      9.96 o 
 -33   3  15      100.93       69.07     12.16 o 
 -31   3  15      255.70      210.97     21.32 o 
 -29   3  15       11.07       18.96      9.74 o 
 -27   3  15       54.81      103.18     16.22 o 
 -25   3  15       74.25       93.72     16.82 o 
 -23   3  15      473.75      549.77     31.09 o 
 -21   3  15     1382.35     1398.91     42.84 o 
 -19   3  15      169.27      274.17     18.51 o 
 -17   3  15     1626.12     1713.90     53.34 o 
 -15   3  15      634.05      676.57     33.70 o 
 -13   3  15     2505.16     2551.36    137.00 o 
 -11   3  15      516.41      505.32     40.22 o 
  -9   3  15       20.04       21.00     10.72 o 
  -7   3  15      679.81      812.48     47.95 o 
  -5   3  15      135.68      118.93     16.88 o 
  -3   3  15       10.83        3.62      6.04 o 
  -1   3  15      233.16      283.07     17.45 o 
   1   3  15      146.12      163.52     14.00 o 
   3   3  15      126.43      107.44     11.64 o 
   5   3  15      350.20      461.48     21.29 o 
   7   3  15       74.21       66.89      9.26 o 
   9   3  15       88.51       86.04     11.57 o 
  11   3  15        1.14        4.95      6.91 o 
  13   3  15       34.57       21.41      6.60 o 
  15   3  15        4.76        3.28      4.91 o 
  17   3  15        0.73       -5.28      5.59 o 
  19   3  15       28.99       22.03      5.72 o 
 -36   4  15        0.38        6.64      4.58 o 
 -34   4  15       39.88       39.84      7.95 o 
 -32   4  15        3.59        2.61      6.96 o 
 -30   4  15        4.69       -0.63      6.66 o 
 -28   4  15        0.96        7.51      9.19 o 
 -26   4  15       16.06       17.01      8.67 o 
 -24   4  15       97.16       89.77     18.93 o 
 -22   4  15       85.55       43.82     11.34 o 
 -20   4  15      208.55      112.09     16.06 o 
 -18   4  15      600.27      679.58     48.34 o 
 -16   4  15     2300.48     2713.29    198.05 o 
 -14   4  15       33.91       45.25     17.45 o 
 -12   4  15      137.74      214.68     33.27 o 
 -10   4  15       51.34       64.55     20.76 o 
  -8   4  15     2437.28     2750.57    106.40 o 
  -6   4  15      432.20      639.74     51.16 o 
  -4   4  15      982.14     1078.30     65.22 o 
  -2   4  15      195.90      162.54     19.80 o 
   0   4  15      137.19      186.23     20.94 o 
   2   4  15      207.82      177.56     15.51 o 
   4   4  15      251.83      244.42     14.91 o 
   6   4  15      314.84      348.12     17.69 o 
   8   4  15      157.05      203.60     15.48 o 
  10   4  15        9.72        3.50      5.83 o 
  12   4  15      526.42      554.30     24.52 o 
  14   4  15       31.46       40.56      6.91 o 
  16   4  15       15.42       15.63      5.64 o 
 -33   5  15       81.44       35.02      9.49 o 
 -31   5  15        0.22       -4.58      7.78 o 
 -29   5  15       62.88       51.63     14.19 o 
 -27   5  15        3.14       -3.30      7.77 o 
 -25   5  15       63.62       92.75     13.02 o 
 -23   5  15       55.18       78.60     19.74 o 
 -21   5  15        7.40       10.01     11.97 o 
 -19   5  15        4.60       -5.96     14.47 o 
 -17   5  15        6.98       14.74     14.44 o 
 -15   5  15      392.35      395.19     43.18 o 
 -13   5  15      174.45      114.62     24.15 o 
 -11   5  15       34.39       83.60     20.95 o 
  -9   5  15      428.34      492.01     46.75 o 
  -7   5  15      201.28      176.90     28.71 o 
  -5   5  15       80.20       66.76     19.27 o 
  -3   5  15       29.95       79.77     17.60 o 
  -1   5  15      411.70      451.83     30.76 o 
   1   5  15        3.54       -2.18      6.13 o 
   3   5  15       13.38       32.48      7.85 o 
   5   5  15        2.30       -4.32      7.09 o 
   7   5  15      141.17      144.07     15.32 o 
   9   5  15       37.51       35.47     16.75 o 
  11   5  15       63.86       57.20      8.98 o 
  13   5  15        4.85       -2.45      8.66 o 
 -26   6  15        7.39       12.12      8.01 o 
 -24   6  15        7.02        0.51      8.71 o 
 -22   6  15      105.18       96.29     18.82 o 
 -20   6  15        1.51       -1.94      9.99 o 
 -18   6  15        0.83        4.14     10.16 o 
 -16   6  15       14.19       27.83     12.32 o 
 -14   6  15      150.10      162.85     26.54 o 
 -12   6  15      108.39       62.28     12.79 o 
 -10   6  15       24.00       21.32      9.76 o 
  -8   6  15       54.35       60.79     12.62 o 
  -6   6  15        4.21       -2.70      8.17 o 
  -4   6  15       43.95       17.69      8.81 o 
  -2   6  15       27.81       27.12      9.28 o 
   0   6  15      128.86      133.69     11.50 o 
   2   6  15        2.35        8.42      6.60 o 
   4   6  15       23.40       25.18      9.80 o 
   6   6  15        0.26       11.68      6.02 o 
   8   6  15       18.84       20.66      5.46 o 
 -21   7  15        4.80       -2.30      6.69 o 
 -19   7  15        1.14       -0.37      7.81 o 
 -17   7  15       56.05       60.11     15.27 o 
 -15   7  15       16.18       25.53     11.86 o 
 -13   7  15        6.53        6.91     10.57 o 
 -11   7  15       32.61       53.11     16.98 o 
  -9   7  15       49.10       84.61     11.15 o 
  -7   7  15      203.07      260.61     17.41 o 
  -5   7  15       77.51       78.56     10.09 o 
  -3   7  15       46.24       41.36     12.19 o 
  -1   7  15       41.68       36.07     10.79 o 
   1   7  15       24.93       27.81      9.34 o 
   3   7  15       61.23       38.21      8.63 o 
 -40   0  16        7.61       16.98      8.87 o 
 -38   0  16       24.85        0.13      8.94 o 
 -36   0  16       45.76       39.36     10.00 o 
 -34   0  16       74.71       64.99     12.19 o 
 -32   0  16      726.60      714.07     37.68 o 
 -30   0  16      355.36      275.42     25.33 o 
 -28   0  16     2527.82     2162.47    141.84 o 
 -26   0  16      121.30       88.27     16.07 o 
 -24   0  16     1275.97     1243.82     51.41 o 
 -22   0  16     3322.62     3797.23     86.63 o 
 -20   0  16      254.70      334.44     23.98 o 
 -18   0  16     4439.04     4629.46     93.85 o 
 -16   0  16     9632.29     9296.09    363.27 o 
 -14   0  16     3212.98     3279.25    225.46 o 
 -12   0  16     4709.45     4877.34    276.41 o 
 -10   0  16        4.11       97.02     47.94 o 
  -8   0  16     5875.76     5090.79    287.10 o 
  -6   0  16      200.92      155.32     55.94 o 
  -4   0  16     1573.81     1687.72    105.80 o 
  -2   0  16      131.33       93.35      9.16 o 
   0   0  16     5996.63     6181.71     79.79 o 
   2   0  16     1005.69      900.29     33.86 o 
   4   0  16       59.66       43.89      8.79 o 
   6   0  16      372.82      285.20     19.63 o 
   8   0  16       30.37       43.16      9.17 o 
  10   0  16      257.29      228.93     17.54 o 
  12   0  16      338.69      348.28     21.62 o 
  14   0  16      121.23      131.44     12.50 o 
  16   0  16      362.25      293.91     24.06 o 
  18   0  16      288.91      222.23     32.56 o 
  20   0  16      110.81      138.40     16.96 o 
 -41   1  16       15.27       14.16      7.08 o 
 -39   1  16       60.05       38.15      6.46 o 
 -37   1  16      113.97      131.83     11.94 o 
 -35   1  16       60.98       51.58      7.64 o 
 -33   1  16        3.22        3.00      6.48 o 
 -31   1  16     1299.50     1039.87     38.25 o 
 -29   1  16       33.94        6.02      6.00 o 
 -27   1  16     1100.56      891.21     40.04 o 
 -25   1  16      193.55      153.46     14.37 o 
 -23   1  16     1941.37     2080.46     45.45 o 
 -21   1  16      906.52     1189.73     28.70 o 
 -19   1  16      339.79      396.49     16.69 o 
 -17   1  16      232.65      297.49     22.95 o 
 -15   1  16     2648.31     3016.75    210.17 o 
 -13   1  16      829.09      840.02    115.04 o 
 -11   1  16      251.17      277.73     69.37 o 
  -9   1  16      368.52      488.48     90.93 o 
  -7   1  16     1179.50     1473.08    154.49 o 
  -5   1  16     1388.04     1326.81    143.22 o 
  -3   1  16     1006.50     1091.92     26.70 o 
  -1   1  16      804.68      531.92     16.17 o 
   1   1  16      999.96      867.20     18.79 o 
   3   1  16      300.56      225.97     10.99 o 
   5   1  16      389.58      283.32     13.76 o 
   7   1  16      128.53      171.43     11.15 o 
   9   1  16      255.18      294.89     13.94 o 
  11   1  16      708.20      572.91     18.57 o 
  13   1  16        8.39        3.82      5.02 o 
  15   1  16        6.47       11.17      4.67 o 
  17   1  16        0.68       -1.19      4.71 o 
  19   1  16       37.53       52.02      6.75 o 
  21   1  16       62.68       68.57     10.65 o 
 -40   2  16       11.24        9.28      4.96 o 
 -38   2  16      105.92       59.41      9.41 o 
 -36   2  16       30.49       15.58      9.94 o 
 -34   2  16       33.81       12.24      6.13 o 
 -32   2  16      586.11      603.17     37.15 o 
 -30   2  16       18.63       17.07      7.15 o 
 -28   2  16       44.92       34.29      9.42 o 
 -26   2  16       22.91        9.99      7.17 o 
 -24   2  16      109.93       92.49     12.80 o 
 -22   2  16        0.21       10.25      8.42 o 
 -20   2  16     3030.21     3217.71     60.38 o 
 -18   2  16     1415.92     1481.51     34.32 o 
 -16   2  16      146.61      131.38     10.52 o 
 -14   2  16      526.10      669.48     24.44 o 
 -12   2  16      777.43      785.20     25.46 o 
 -10   2  16       73.62       54.61      9.17 o 
  -8   2  16       65.14       73.58     10.50 o 
  -6   2  16      232.55      253.95     15.95 o 
  -4   2  16      969.22     1071.33     28.00 o 
  -2   2  16        6.04        6.10      5.53 o 
   0   2  16      946.56     1007.27     25.18 o 
   2   2  16       32.82       42.00      6.44 o 
   4   2  16      112.51      144.99     10.33 o 
   6   2  16       17.96       26.11      6.27 o 
   8   2  16        1.62       -1.36      4.98 o 
  10   2  16       25.32       29.64      6.01 o 
  12   2  16       98.19      105.29     10.08 o 
  14   2  16        0.02       -3.67      5.32 o 
  16   2  16       45.90       62.28      6.98 o 
  18   2  16       22.41       17.84     12.62 o 
  20   2  16      186.69      167.24     15.17 o 
 -39   3  16       73.61       81.33      8.26 o 
 -37   3  16        0.83        0.90      5.89 o 
 -35   3  16      269.59      289.14     20.75 o 
 -33   3  16        1.20        6.34     17.49 o 
 -31   3  16      201.53      217.38     21.11 o 
 -29   3  16      231.52      237.39     23.07 o 
 -27   3  16       11.19       42.03     13.28 o 
 -25   3  16        0.37       -0.84      8.51 o 
 -23   3  16       84.11       52.82      9.96 o 
 -21   3  16      556.27      653.45     29.69 o 
 -19   3  16       63.27       45.84     12.28 o 
 -17   3  16      144.56      197.31     20.98 o 
 -15   3  16      366.74      326.96     26.80 o 
 -13   3  16      104.07       95.82     14.97 o 
 -11   3  16       26.09       55.90      9.31 o 
  -9   3  16      330.45      362.53     26.65 o 
  -7   3  16       67.46       46.48     13.81 o 
  -5   3  16      107.50      121.57     17.16 o 
  -3   3  16      417.82      346.36     24.25 o 
  -1   3  16      127.59      129.08     12.78 o 
   1   3  16        0.64       -5.79      6.38 o 
   3   3  16       21.63       14.06      7.34 o 
   5   3  16       33.65       11.52      6.20 o 
   7   3  16      429.51      449.96     29.61 o 
   9   3  16      471.06      431.85     27.75 o 
  11   3  16      244.95      259.87     31.69 o 
  13   3  16        1.66       -2.14      6.85 o 
  15   3  16       26.31       42.91     14.84 o 
  17   3  16        1.65       -0.49      5.07 o 
 -36   4  16       29.38       21.27      7.98 o 
 -34   4  16        1.01       11.55      6.45 o 
 -32   4  16       23.76       29.99      8.04 o 
 -30   4  16        5.66        5.66      7.67 o 
 -28   4  16      212.45      177.41     25.62 o 
 -26   4  16      108.02      116.11     14.76 o 
 -24   4  16       59.48       46.03     10.94 o 
 -22   4  16        4.32       -1.85      8.72 o 
 -20   4  16      288.47      232.08     22.13 o 
 -18   4  16       17.93       20.33      9.49 o 
 -16   4  16       36.78       36.67     17.45 o 
 -14   4  16      991.22     1014.30     67.42 o 
 -12   4  16      143.20      268.64     35.78 o 
 -10   4  16     1257.78     1199.95     68.10 o 
  -8   4  16     1774.55     1727.18     61.65 o 
  -6   4  16      309.85      336.69     28.39 o 
  -4   4  16      293.99      200.60     34.75 o 
  -2   4  16        4.69       -1.69      8.38 o 
   0   4  16      923.81      891.56     43.14 o 
   2   4  16      356.77      409.84     29.08 o 
   4   4  16        0.29       11.18      7.95 o 
   6   4  16       27.48       30.76      6.57 o 
   8   4  16       17.50       15.14      6.64 o 
  10   4  16       11.98        3.34      5.33 o 
  12   4  16       13.39       26.33      6.04 o 
  14   4  16       14.89       10.57      4.89 o 
 -31   5  16       75.03       81.19     13.77 o 
 -29   5  16        5.91       -3.73      9.24 o 
 -27   5  16       13.21        9.85      9.60 o 
 -25   5  16       14.34       20.91      7.84 o 
 -23   5  16       25.25       43.58     10.34 o 
 -21   5  16      342.20      461.84     43.48 o 
 -19   5  16      154.49      144.90     26.17 o 
 -17   5  16       83.84       82.71     21.64 o 
 -15   5  16      363.55      291.94     37.54 o 
 -13   5  16      324.16      420.42     42.86 o 
 -11   5  16       28.06       28.66     11.27 o 
  -9   5  16       27.12       21.23     10.04 o 
  -7   5  16      377.31      334.50     27.95 o 
  -5   5  16      147.13      165.48     20.55 o 
  -3   5  16      184.12      206.29     22.03 o 
  -1   5  16        1.59       -2.84      7.74 o 
   1   5  16       11.88        2.82      7.76 o 
   3   5  16        4.53        4.47      6.53 o 
   5   5  16      139.47      144.75     22.00 o 
   7   5  16      329.43      370.94     27.82 o 
   9   5  16      186.20      220.76     14.76 o 
  11   5  16       46.56       70.40     11.34 o 
 -26   6  16       28.22       41.51     10.52 o 
 -24   6  16        1.90        4.05      8.79 o 
 -22   6  16       31.01       40.65     13.54 o 
 -20   6  16       25.12       36.57     14.65 o 
 -18   6  16       75.30       36.79     13.68 o 
 -16   6  16       85.93       61.65     18.05 o 
 -14   6  16      172.80      113.81     22.48 o 
 -12   6  16      957.13     1232.73     78.22 o 
 -10   6  16      673.68      858.80     54.70 o 
  -8   6  16      404.90      491.59     29.58 o 
  -6   6  16      192.71      236.84     20.80 o 
  -4   6  16        1.57       -5.46      8.06 o 
  -2   6  16      191.96      242.62     19.23 o 
   0   6  16       72.04       85.60     11.25 o 
   2   6  16       11.67        7.60      8.80 o 
   4   6  16       94.35       89.86     15.57 o 
   6   6  16        6.72       20.81      8.98 o 
   8   6  16        8.73        5.27      4.85 o 
 -21   7  16       16.21       12.91      7.43 o 
 -19   7  16       33.94       59.22     12.26 o 
 -17   7  16       31.48       35.67     11.49 o 
 -15   7  16       81.26      104.39     17.34 o 
 -13   7  16       10.20        3.43      8.44 o 
 -11   7  16        2.09       10.67      8.66 o 
  -9   7  16      113.81      138.31     23.62 o 
  -7   7  16        7.59       13.83      7.47 o 
  -5   7  16        0.73        0.08      6.71 o 
  -3   7  16      150.31      161.60     16.87 o 
  -1   7  16       11.27       15.01      7.66 o 
 -41   1  17        1.27        4.12      5.34 o 
 -39   1  17        6.11        8.24      4.58 o 
 -37   1  17       43.00       41.55      7.49 o 
 -35   1  17       25.02       17.62      6.41 o 
 -33   1  17       18.32        5.99      6.17 o 
 -31   1  17       13.14        3.53      6.64 o 
 -29   1  17       39.89       43.33      8.24 o 
 -27   1  17       45.73       73.22     10.34 o 
 -25   1  17        0.88       16.25      7.49 o 
 -23   1  17      121.26      136.96     13.99 o 
 -21   1  17        5.94        9.73      6.38 o 
 -19   1  17        5.12       14.09      7.87 o 
 -17   1  17       72.23      101.68      9.22 o 
 -15   1  17       47.77       42.97      8.06 o 
 -13   1  17        3.05       12.47      9.79 o 
 -11   1  17       60.44       55.03      9.43 o 
  -9   1  17      546.06      568.34     33.01 o 
  -7   1  17     1145.66     1104.00     25.24 o 
  -5   1  17      828.60      868.69     20.74 o 
  -3   1  17      227.11      215.69     10.26 o 
  -1   1  17      733.49      660.35     18.39 o 
   1   1  17       54.83       64.65      6.95 o 
   3   1  17      190.99      158.05     11.97 o 
   5   1  17      676.02      628.17     20.17 o 
   7   1  17       71.20       63.43      7.10 o 
   9   1  17      219.52      161.19     10.46 o 
  11   1  17       20.35       19.52      5.35 o 
  13   1  17       66.01       44.21      6.32 o 
  15   1  17       46.38       51.52      6.80 o 
  17   1  17       11.80        1.77      9.54 o 
  19   1  17       90.08       74.14     11.57 o 
 -40   2  17       10.41        9.06      4.28 o 
 -38   2  17        0.39       -0.88      5.41 o 
 -36   2  17       30.06       58.54     10.69 o 
 -34   2  17       67.03      108.17     11.64 o 
 -32   2  17      394.55      475.36     24.12 o 
 -30   2  17      340.85      352.19     22.04 o 
 -28   2  17       77.66      117.43     14.05 o 
 -26   2  17      285.96      335.90     22.36 o 
 -24   2  17      991.33      844.57     34.56 o 
 -22   2  17      128.01      154.93     16.08 o 
 -20   2  17       25.38       58.93      9.61 o 
 -18   2  17       17.94        9.62      6.03 o 
 -16   2  17      434.37      579.37     30.15 o 
 -14   2  17        3.26       10.12      5.62 o 
 -12   2  17      105.62      144.54     11.92 o 
 -10   2  17        9.27       11.01      6.32 o 
  -8   2  17     1328.57     1696.70     50.73 o 
  -6   2  17       46.94       32.79      6.81 o 
  -4   2  17     1334.66     1259.17     31.16 o 
  -2   2  17     1489.67     1342.04     32.80 o 
   0   2  17        2.31        1.77      5.16 o 
   2   2  17       12.62        6.56      5.03 o 
   4   2  17     1911.66     1741.16     33.73 o 
   6   2  17      606.58      637.32     22.62 o 
   8   2  17      702.84      721.32     23.31 o 
  10   2  17        5.76       11.16      5.09 o 
  12   2  17        5.79        1.10      4.78 o 
  14   2  17       11.02        3.31      4.36 o 
  16   2  17       63.86       56.60      8.88 o 
 -39   3  17       20.06       15.09      6.77 o 
 -37   3  17       16.23        8.77      4.95 o 
 -35   3  17       42.16       32.23      8.60 o 
 -33   3  17       37.67        9.06      7.21 o 
 -31   3  17        0.05        4.79      6.59 o 
 -29   3  17      550.33      435.95     33.33 o 
 -27   3  17        0.46        6.67      8.55 o 
 -25   3  17      111.66       41.46     11.83 o 
 -23   3  17      255.58      263.36     19.29 o 
 -21   3  17      778.01      592.12     28.25 o 
 -19   3  17      172.90      255.71     33.33 o 
 -17   3  17      180.66       82.31     14.81 o 
 -15   3  17      414.87      535.27     32.74 o 
 -13   3  17      546.92      587.87     33.16 o 
 -11   3  17        6.59       -4.08      6.78 o 
  -9   3  17       67.16        8.93     11.24 o 
  -7   3  17       68.59       63.12     13.34 o 
  -5   3  17     1255.81     1277.43     52.83 o 
  -3   3  17      282.63      253.46     23.89 o 
  -1   3  17      237.81      180.92     20.79 o 
   1   3  17      337.51      299.07     20.60 o 
   3   3  17       28.77       39.29     11.21 o 
   5   3  17      132.04      121.00     13.12 o 
   7   3  17       90.47       59.25     19.14 o 
   9   3  17       93.96       70.20     12.31 o 
  11   3  17       19.71       17.03      7.21 o 
  13   3  17       27.07       17.72      6.86 o 
  15   3  17      126.85      146.83     21.98 o 
 -36   4  17      126.22      110.58     14.77 o 
 -34   4  17       83.36       91.70     16.27 o 
 -32   4  17       74.98       77.72     10.98 o 
 -30   4  17       27.06       17.87     10.03 o 
 -28   4  17       42.25       28.93     14.28 o 
 -26   4  17      270.90      293.44     22.57 o 
 -24   4  17      138.04      159.59     21.73 o 
 -22   4  17       48.39       44.61     11.71 o 
 -20   4  17       14.82       10.50      8.91 o 
 -18   4  17       31.56       33.19     11.17 o 
 -16   4  17        5.04        7.22     12.24 o 
 -14   4  17      288.42      257.46     35.20 o 
 -12   4  17       31.72       24.56     10.35 o 
 -10   4  17      340.44      272.98     25.25 o 
  -8   4  17      305.77      375.35     29.52 o 
  -6   4  17     1089.91      899.46     62.37 o 
  -4   4  17      298.07      436.57     31.29 o 
  -2   4  17       76.16       81.97     19.20 o 
   0   4  17        3.55        5.41      8.62 o 
   2   4  17       23.90       14.85      8.74 o 
   4   4  17      518.97      535.57     30.21 o 
   6   4  17      245.79      284.61     31.15 o 
   8   4  17      108.69      105.14     18.32 o 
  10   4  17       98.49      113.34     16.79 o 
  12   4  17       24.50       30.65      9.31 o 
 -31   5  17       11.59        3.44      6.81 o 
 -29   5  17        2.43        0.02      7.93 o 
 -27   5  17        9.26        1.97      5.78 o 
 -25   5  17       43.57       52.23     19.02 o 
 -23   5  17      198.93      235.86     28.17 o 
 -21   5  17      108.64       72.53     18.68 o 
 -19   5  17      187.77      243.48     33.36 o 
 -17   5  17      406.87      409.39     42.59 o 
 -15   5  17       67.31       77.14     21.41 o 
 -13   5  17      131.06       96.12     23.31 o 
 -11   5  17      402.33      551.95     73.54 o 
  -9   5  17      141.53      230.50     23.16 o 
  -7   5  17        2.50       13.14      9.71 o 
  -5   5  17       79.17       40.94     10.87 o 
  -3   5  17      214.22      269.88     23.25 o 
  -1   5  17       81.29       87.38     13.75 o 
   1   5  17      134.39      127.37     15.50 o 
   3   5  17       41.55       44.27      9.21 o 
   5   5  17       33.24       39.87     13.12 o 
   7   5  17       75.76       60.42     13.39 o 
   9   5  17       24.86       39.71      9.56 o 
 -26   6  17       24.24       43.55      9.31 o 
 -24   6  17       12.57       29.06     10.88 o 
 -22   6  17       32.48       34.04     12.66 o 
 -20   6  17      182.28      184.49     24.53 o 
 -18   6  17        1.42       -7.11      9.86 o 
 -16   6  17        1.71        9.43     11.67 o 
 -14   6  17        0.41       11.74     12.28 o 
 -12   6  17       83.32       84.15     12.66 o 
 -10   6  17      133.84      123.05     14.87 o 
  -8   6  17       30.79       29.69      8.59 o 
  -6   6  17       29.82       35.26      9.63 o 
  -4   6  17        0.15        6.72      7.06 o 
  -2   6  17      112.09      126.09     13.22 o 
   0   6  17        0.17        6.27      7.68 o 
   2   6  17        6.66        7.55      8.44 o 
   4   6  17       21.17       21.99      8.80 o 
   6   6  17        6.91        8.29      5.55 o 
 -17   7  17       17.98       39.52     10.75 o 
 -15   7  17       92.27      119.23     15.93 o 
 -13   7  17       41.55       58.16     12.26 o 
 -11   7  17        5.85        0.37      7.98 o 
  -9   7  17        0.49       -7.05      7.49 o 
 -40   0  18       27.76       16.85      8.58 o 
 -38   0  18        3.40       15.42     10.37 o 
 -36   0  18        7.85       -1.54      6.24 o 
 -34   0  18      344.41      272.81     22.26 o 
 -32   0  18      136.42      128.49     17.21 o 
 -30   0  18      551.52      755.29     88.82 o 
 -28   0  18     1400.25     1402.15     57.25 o 
 -26   0  18      339.93      300.33     26.99 o 
 -24   0  18      424.68      447.46     32.15 o 
 -22   0  18      674.27      926.94     40.95 o 
 -20   0  18     7563.92     8282.92    131.21 o 
 -18   0  18      274.04      280.10     52.32 o 
 -16   0  18      512.13      502.30     52.03 o 
 -14   0  18     2689.64     2707.07     92.98 o 
 -12   0  18     2171.50     2755.34     68.92 o 
 -10   0  18        0.48        5.79      6.83 o 
  -8   0  18        2.50        8.96      8.04 o 
  -6   0  18     1454.31     1331.17     76.59 o 
  -4   0  18      249.09      253.85     18.55 o 
  -2   0  18        7.64       -1.76      9.98 o 
   0   0  18      621.94      385.92     22.34 o 
   2   0  18       56.51       66.98     10.77 o 
   4   0  18      144.38      141.50     14.66 o 
   6   0  18        1.58        5.19      6.45 o 
   8   0  18      380.07      260.56     18.31 o 
  10   0  18      622.03      626.87     26.58 o 
  12   0  18      518.89      647.14     86.43 o 
  14   0  18       17.90       28.51      8.29 o 
  16   0  18       19.73        3.19      7.06 o 
 -41   1  18        9.05        9.94      6.30 o 
 -39   1  18        0.47       -1.76      4.74 o 
 -37   1  18       34.38       33.77      7.26 o 
 -35   1  18       89.94       65.67      9.05 o 
 -33   1  18      118.07       89.09     14.50 o 
 -31   1  18       53.55       33.70      7.93 o 
 -29   1  18      103.52      109.36     11.89 o 
 -27   1  18      273.83      253.48     17.09 o 
 -25   1  18        2.85       -0.10      6.19 o 
 -23   1  18        0.99        6.91      6.11 o 
 -21   1  18       33.71       45.53     10.02 o 
 -19   1  18     5726.84     5892.79    102.01 o 
 -17   1  18     4157.31     4285.86     56.30 o 
 -15   1  18       89.82       63.31     19.42 o 
 -13   1  18     3783.32     3613.16     57.60 o 
 -11   1  18       94.77       84.21     27.77 o 
  -9   1  18      496.38      399.77     16.01 o 
  -7   1  18     6579.57     6845.53     66.16 o 
  -5   1  18     1282.29     1308.07     31.72 o 
  -3   1  18      164.80      157.87     12.37 o 
  -1   1  18      922.58      729.94     20.02 o 
   1   1  18     1471.82     1571.20     35.37 o 
   3   1  18      107.98       88.37      9.52 o 
   5   1  18      315.69      368.96     17.62 o 
   7   1  18        2.69       -0.05      5.08 o 
   9   1  18        3.01       -2.86      4.45 o 
  11   1  18        4.25       -0.22      4.32 o 
  13   1  18       13.34       15.28      5.40 o 
  15   1  18      115.23      121.40      9.49 o 
  17   1  18       19.07       42.65      9.46 o 
 -40   2  18        6.38        6.17      5.21 o 
 -38   2  18       21.49       15.71      5.80 o 
 -36   2  18        0.85        0.21      6.73 o 
 -34   2  18       66.26       38.81      9.99 o 
 -32   2  18      439.76      449.01     28.20 o 
 -30   2  18       32.19       18.90      6.83 o 
 -28   2  18      379.64      375.19     23.20 o 
 -26   2  18      160.07      209.13     18.03 o 
 -24   2  18      806.90      670.54     49.29 o 
 -22   2  18       14.94        6.12      8.61 o 
 -20   2  18      432.56      595.72     23.01 o 
 -18   2  18      575.04      620.61     34.20 o 
 -16   2  18        0.24        4.15      5.42 o 
 -14   2  18      180.38      179.88     14.42 o 
 -12   2  18       43.79      110.74     11.86 o 
 -10   2  18      393.74      357.12     15.59 o 
  -8   2  18      366.48      475.51     19.94 o 
  -6   2  18        2.02        1.62      6.36 o 
  -4   2  18      208.97      250.61     15.31 o 
  -2   2  18      214.83      178.84     17.86 o 
   0   2  18        5.87       23.31      6.52 o 
   2   2  18       76.84       39.09      6.97 o 
   4   2  18      106.87      131.41     12.18 o 
   6   2  18       86.50       59.86      7.76 o 
   8   2  18      236.88      191.60     11.98 o 
  10   2  18      111.88      118.46     11.69 o 
  12   2  18      100.02      123.65     10.93 o 
  14   2  18        2.78        0.51      4.31 o 
 -37   3  18       12.72       11.49      5.09 o 
 -35   3  18        8.74       11.52      6.24 o 
 -33   3  18      122.43      143.15     15.44 o 
 -31   3  18       59.99       61.17     11.12 o 
 -29   3  18       92.81       74.05     13.43 o 
 -27   3  18      171.18      113.16     16.39 o 
 -25   3  18      417.97      439.44     62.16 o 
 -23   3  18      348.35      439.49     24.41 o 
 -21   3  18      194.16      345.12     22.21 o 
 -19   3  18       78.57       97.15     16.13 o 
 -17   3  18     1384.57     1241.11     50.20 o 
 -15   3  18      329.38      228.02     22.62 o 
 -13   3  18       11.91        1.54      8.38 o 
 -11   3  18       34.78       15.58      7.44 o 
  -9   3  18      156.37       97.12     18.77 o 
  -7   3  18      168.89      166.16     25.23 o 
  -5   3  18      240.81      322.05     27.04 o 
  -3   3  18       50.63       43.97     11.37 o 
  -1   3  18        5.09        4.20      8.83 o 
   1   3  18       63.36       54.40     12.39 o 
   3   3  18       11.21        9.29      6.28 o 
   5   3  18       20.24       20.22      9.68 o 
   7   3  18       11.87       10.88      7.68 o 
   9   3  18        1.16       -6.36      6.36 o 
  11   3  18        5.00       11.09      8.84 o 
  13   3  18        1.30       -4.87      5.96 o 
 -36   4  18        1.80       -2.55      5.37 o 
 -34   4  18       66.27       95.03     15.06 o 
 -32   4  18      210.28      170.37     22.62 o 
 -30   4  18        0.80        3.21      8.70 o 
 -28   4  18        6.54        0.93      9.59 o 
 -26   4  18       21.02       35.18     18.79 o 
 -24   4  18       72.27       84.09     13.76 o 
 -22   4  18       83.26      142.39     17.81 o 
 -20   4  18       20.42       32.04     10.37 o 
 -18   4  18      121.72       89.43     17.49 o 
 -16   4  18     1002.30      934.46     64.18 o 
 -14   4  18        0.93       10.66     13.26 o 
 -12   4  18       81.97       59.04     15.29 o 
 -10   4  18        5.18       10.30      8.75 o 
  -8   4  18      775.20      821.23     60.86 o 
  -6   4  18      191.94      207.24     32.14 o 
  -4   4  18       60.18       52.29     12.51 o 
  -2   4  18      618.20      725.80     38.03 o 
   0   4  18      396.87      388.38     27.75 o 
   2   4  18      101.30       94.74     20.91 o 
   4   4  18      275.37      283.04     30.59 o 
   6   4  18       20.37       17.76     10.48 o 
   8   4  18       14.13       16.69      9.44 o 
  10   4  18        3.34       -3.22      6.80 o 
 -29   5  18       76.31       61.65     10.68 o 
 -27   5  18        5.92        0.66      5.14 o 
 -25   5  18       18.65       14.97     10.05 o 
 -23   5  18      237.19      241.36     27.60 o 
 -21   5  18       31.72        2.61     10.51 o 
 -19   5  18       78.40      118.08     23.64 o 
 -17   5  18       46.27       74.91     20.33 o 
 -15   5  18       56.29       62.12     18.74 o 
 -13   5  18       22.96       23.24     14.02 o 
 -11   5  18      347.18      504.15     59.94 o 
  -9   5  18      362.59      419.26     39.01 o 
  -7   5  18      112.51      162.75     18.51 o 
  -5   5  18        8.48        1.88      7.34 o 
  -3   5  18      155.06      166.04     17.79 o 
  -1   5  18      232.24      275.61     21.29 o 
   1   5  18      221.46      282.91     20.07 o 
   3   5  18       27.90       33.56     12.74 o 
   5   5  18       96.36      110.04     16.21 o 
   7   5  18        8.16        9.41      6.80 o 
 -24   6  18        0.22       -0.46      6.74 o 
 -22   6  18       60.59       81.92     15.38 o 
 -20   6  18      105.37      125.39     19.40 o 
 -18   6  18       98.70      146.61     21.95 o 
 -16   6  18      162.73      178.35     24.63 o 
 -14   6  18        4.80       -6.49      9.42 o 
 -12   6  18       19.57       17.13     11.52 o 
 -10   6  18       34.67       48.15      9.59 o 
  -8   6  18      115.95      165.05     15.03 o 
  -6   6  18       52.15       32.46      8.35 o 
  -4   6  18      422.92      493.42     25.89 o 
  -2   6  18      237.21      285.99     16.61 o 
   0   6  18      152.08      213.57     20.54 o 
   2   6  18      181.54      282.67     20.36 o 
 -39   1  19        3.06        5.72      4.52 o 
 -37   1  19        7.72        3.13      7.14 o 
 -35   1  19       22.57        8.16      5.34 o 
 -33   1  19       27.95       32.96      7.79 o 
 -31   1  19        8.84        8.44      5.38 o 
 -29   1  19       61.39       54.23      8.72 o 
 -27   1  19        4.35        6.95      5.68 o 
 -25   1  19        8.00        1.32      6.42 o 
 -23   1  19      303.56      259.57     20.03 o 
 -21   1  19      185.86      177.16     12.99 o 
 -19   1  19       13.06       10.73      7.57 o 
 -17   1  19      530.05      671.82     37.04 o 
 -15   1  19      771.85      767.76     28.11 o 
 -13   1  19      629.69      658.88     26.19 o 
 -11   1  19     2392.00     2469.07     50.36 o 
  -9   1  19      466.20      541.06     20.09 o 
  -7   1  19      174.90      199.15     13.75 o 
  -5   1  19      212.26      224.02     15.74 o 
  -3   1  19     2148.89     2030.95     45.32 o 
  -1   1  19      162.07      148.21     12.97 o 
   1   1  19       88.10       77.08     10.05 o 
   3   1  19       56.35       66.15      8.51 o 
   5   1  19       64.13       48.83      7.29 o 
   7   1  19      172.86      176.26     11.88 o 
   9   1  19        0.89       -0.01      4.72 o 
  11   1  19        1.88       -4.80      4.80 o 
  13   1  19        1.75        0.79      5.44 o 
 -38   2  19        8.40        5.36      5.02 o 
 -36   2  19       14.88       11.69      6.83 o 
 -34   2  19        0.55        3.77      6.60 o 
 -32   2  19       11.00        2.29      6.98 o 
 -30   2  19       20.43       20.03      8.77 o 
 -28   2  19       10.47       -1.11      7.87 o 
 -26   2  19        1.04       16.56      9.78 o 
 -24   2  19      143.85      229.80     26.78 o 
 -22   2  19       79.97      118.16     17.71 o 
 -20   2  19        6.34        8.49      6.13 o 
 -18   2  19       43.23       16.12      6.84 o 
 -16   2  19      845.98      932.37     47.77 o 
 -14   2  19     1201.99     1126.89     34.99 o 
 -12   2  19      834.97      783.22     36.98 o 
 -10   2  19      563.69      413.67     27.29 o 
  -8   2  19      614.14      558.82     21.84 o 
  -6   2  19      171.44      212.21     18.40 o 
  -4   2  19       64.18       43.25      9.94 o 
  -2   2  19       96.16      111.07     14.39 o 
   0   2  19     1036.40      996.16     38.07 o 
   2   2  19       10.06       11.62      8.13 o 
   4   2  19      102.32       94.77     10.26 o 
   6   2  19      488.57      425.28     19.57 o 
   8   2  19        4.89        5.06      6.47 o 
  10   2  19      303.03      330.33     27.29 o 
  12   2  19        4.13       -7.21      7.21 o 
 -37   3  19        0.67        5.26      4.62 o 
 -35   3  19        5.09        1.29      5.40 o 
 -33   3  19        8.65       -1.62      6.54 o 
 -31   3  19        5.28        5.75      6.98 o 
 -29   3  19       39.15       17.92      9.02 o 
 -27   3  19       59.94       91.98     14.79 o 
 -25   3  19       15.11        9.96     10.45 o 
 -23   3  19      125.83      140.09     14.88 o 
 -21   3  19     1327.45     1401.02     44.96 o 
 -19   3  19      178.07      121.17     17.03 o 
 -17   3  19       49.14       37.33     25.29 o 
 -15   3  19       63.54       46.39     13.03 o 
 -13   3  19      337.25      395.28     69.15 o 
 -11   3  19        0.85       15.46      7.65 o 
  -9   3  19      136.84      143.08     18.20 o 
  -7   3  19       99.12       73.11     13.94 o 
  -5   3  19      711.61      716.07     38.30 o 
  -3   3  19      728.70      827.88     48.50 o 
  -1   3  19      194.38      216.65     21.34 o 
   1   3  19      105.62      113.33     18.56 o 
   3   3  19       63.90       45.60     15.96 o 
   5   3  19      134.67      163.30     23.41 o 
   7   3  19       57.16       81.52     16.27 o 
   9   3  19       13.74       21.38      9.31 o 
  11   3  19        2.41       -7.26      7.26 o 
 -34   4  19        0.02       11.87      7.68 o 
 -32   4  19        4.30       11.59      7.49 o 
 -30   4  19        9.16        3.48      8.74 o 
 -28   4  19       19.37       -4.45     10.41 o 
 -26   4  19        1.62        4.87      6.64 o 
 -24   4  19        3.13        3.32      7.61 o 
 -22   4  19      250.46      312.12     24.01 o 
 -20   4  19       12.70       54.62     11.93 o 
 -18   4  19      177.60      179.47     22.05 o 
 -16   4  19      136.47      193.49     32.00 o 
 -14   4  19      683.66      658.43     53.19 o 
 -12   4  19      439.34      641.52     50.99 o 
 -10   4  19       45.13       41.52     11.69 o 
  -8   4  19      145.34      126.18     16.96 o 
  -6   4  19       36.27       19.38      9.20 o 
  -4   4  19        6.35       14.95     13.64 o 
  -2   4  19       27.51       28.11      9.55 o 
   0   4  19        4.49        5.03      7.19 o 
   2   4  19      117.24      115.78     19.15 o 
   4   4  19       95.10       99.98     17.54 o 
   6   4  19      152.71      176.80     20.66 o 
   8   4  19      131.21      186.48     18.86 o 
  10   4  19        1.23        8.85      5.70 o 
 -27   5  19      105.70      124.84     14.25 o 
 -25   5  19      254.50      290.96     25.62 o 
 -23   5  19        0.05       11.47     10.54 o 
 -21   5  19       73.70       65.52     16.65 o 
 -19   5  19      438.77      447.77     40.00 o 
 -17   5  19       54.37       94.95     22.02 o 
 -15   5  19        4.90       15.54     13.23 o 
 -13   5  19       58.43       45.10     16.50 o 
 -11   5  19      177.20      165.59     17.57 o 
  -9   5  19        0.79       -5.80      7.57 o 
  -7   5  19       14.55       18.43      8.50 o 
  -5   5  19       17.50       16.97      8.09 o 
  -3   5  19        1.74       11.84      7.26 o 
  -1   5  19        0.52        8.31      6.51 o 
   1   5  19       12.00       21.32      9.76 o 
   3   5  19       74.10      103.17     15.37 o 
   5   5  19        4.78       16.75      7.54 o 
 -22   6  19       76.21      103.72     15.14 o 
 -20   6  19       39.40       53.19     13.40 o 
 -18   6  19       38.43       35.27     12.60 o 
 -16   6  19       29.66       33.91     13.80 o 
 -14   6  19       41.75       64.01     15.48 o 
 -12   6  19        2.46        2.34      8.57 o 
 -10   6  19       54.29       56.83      8.58 o 
  -8   6  19       49.31       51.03      8.59 o 
  -6   6  19        0.88       -5.86      5.86 o 
  -4   6  19        5.07        5.73      5.49 o 
  -2   6  19       16.28       17.71      7.76 o 
   0   6  19       88.36      122.06     12.91 o 
 -38   0  20        3.18       21.19      9.67 o 
 -36   0  20       29.02       29.33      8.10 o 
 -34   0  20       53.81       52.12     11.12 o 
 -32   0  20       89.61       85.97     19.96 o 
 -30   0  20        4.35       -0.65      7.84 o 
 -28   0  20      221.34      130.93     18.09 o 
 -26   0  20      589.78      528.07     35.17 o 
 -24   0  20       28.84       18.11      9.51 o 
 -22   0  20      786.94      795.05     42.77 o 
 -20   0  20     2754.94     3095.15    205.09 o 
 -18   0  20      129.85      178.13     45.58 o 
 -16   0  20     5256.36     5386.09    159.30 o 
 -14   0  20      178.54      243.25     83.05 o 
 -12   0  20     5168.02     5790.50    290.35 o 
 -10   0  20        5.29        9.10      7.62 o 
  -8   0  20      991.20      931.30     51.10 o 
  -6   0  20      465.32      549.51     33.66 o 
  -4   0  20      173.80      161.75     19.71 o 
  -2   0  20      394.04      404.17     28.88 o 
   0   0  20        2.12      -10.78     10.78 o 
   2   0  20       89.92      128.86     17.40 o 
   4   0  20      314.01      262.93     23.14 o 
   6   0  20      132.55      162.09     18.04 o 
   8   0  20       51.46       41.41      9.60 o 
  10   0  20       20.53       14.71     11.42 o 
  12   0  20       30.51       53.26     12.55 o 
 -39   1  20        0.22        5.26      6.80 o 
 -37   1  20        4.93        7.91      5.77 o 
 -35   1  20        2.59       -3.09      6.76 o 
 -33   1  20       95.28      109.04     12.07 o 
 -31   1  20        2.75        0.31      5.48 o 
 -29   1  20       44.30       98.03     11.01 o 
 -27   1  20       27.98       50.90      8.78 o 
 -25   1  20       23.30       36.54      7.93 o 
 -23   1  20      367.70      223.25     16.36 o 
 -21   1  20      235.47      306.54     20.26 o 
 -19   1  20      202.88      252.67     19.71 o 
 -17   1  20      311.10      268.24     18.15 o 
 -15   1  20     1836.38     1763.72     43.29 o 
 -13   1  20       22.45       54.29     11.41 o 
 -11   1  20       24.02       23.88      6.52 o 
  -9   1  20      106.21       77.22      9.84 o 
  -7   1  20      833.69      652.49     23.44 o 
  -5   1  20       79.51       35.46      8.52 o 
  -3   1  20      206.92      144.21     15.34 o 
  -1   1  20       39.39       14.45     15.65 o 
   1   1  20      261.46      242.64     24.32 o 
   3   1  20       20.14       32.56      8.76 o 
   5   1  20       86.29      101.57     12.05 o 
   7   1  20       73.61       50.22      9.09 o 
   9   1  20      150.06      113.72     11.02 o 
  11   1  20       17.24       35.38     12.27 o 
  13   1  20      153.47      198.68     16.35 o 
 -38   2  20        5.12        1.50      4.29 o 
 -36   2  20        9.63       11.06      5.87 o 
 -34   2  20        2.41        5.61      6.81 o 
 -32   2  20       32.82       29.85     10.05 o 
 -30   2  20        6.33        6.85      7.01 o 
 -28   2  20        2.80       13.30      8.71 o 
 -26   2  20      201.22      151.60     21.36 o 
 -24   2  20      122.85      115.40     14.07 o 
 -22   2  20       22.66       17.85      9.61 o 
 -20   2  20      550.42      512.22     27.16 o 
 -18   2  20     1036.06     1148.53     34.99 o 
 -16   2  20      225.74      232.44     19.48 o 
 -14   2  20       16.30       56.83     11.83 o 
 -12   2  20        5.53       10.21     10.05 o 
 -10   2  20      569.57      601.47     22.21 o 
  -8   2  20      506.62      595.92     24.11 o 
  -6   2  20       44.92       33.01      8.92 o 
  -4   2  20       20.53       17.78      8.08 o 
  -2   2  20       35.60       40.43      9.82 o 
   0   2  20       75.61       73.41     14.77 o 
   2   2  20        1.17        8.80      8.94 o 
   4   2  20        9.76        3.85      7.15 o 
   6   2  20       95.42       97.45     18.67 o 
   8   2  20       44.70       30.47     11.58 o 
  10   2  20        0.19       -5.02      7.29 o 
  12   2  20        0.48        9.35      6.56 o 
 -37   3  20        2.16       -6.24      6.24 o 
 -35   3  20      136.92      109.21     11.02 o 
 -33   3  20        0.38       -1.88      6.08 o 
 -31   3  20      114.78      109.94     13.97 o 
 -29   3  20       77.73       90.48     13.38 o 
 -27   3  20      186.42      181.97     19.14 o 
 -25   3  20       53.31       70.14     14.36 o 
 -23   3  20       70.56       73.51     20.28 o 
 -21   3  20       43.22       82.53     26.88 o 
 -19   3  20        0.49        1.09      9.46 o 
 -17   3  20       55.95       47.62     11.96 o 
 -15   3  20       98.79      140.73     24.60 o 
 -13   3  20      193.97      200.36     20.98 o 
 -11   3  20        0.05        3.95      9.00 o 
  -9   3  20       17.64       48.95     11.62 o 
  -7   3  20        4.24        6.53      8.66 o 
  -5   3  20      194.86      182.20     19.98 o 
  -3   3  20      119.70       70.00     14.78 o 
  -1   3  20       64.06       69.15     13.02 o 
   1   3  20       13.72       25.71     12.70 o 
   3   3  20       15.10        3.57      8.27 o 
   5   3  20       29.08       20.89     10.69 o 
   7   3  20        4.26       -0.34      7.56 o 
   9   3  20        2.78       13.81      7.43 o 
 -32   4  20       58.55       82.47     13.42 o 
 -30   4  20       20.67       30.58     10.74 o 
 -28   4  20        0.55       -5.64      9.54 o 
 -26   4  20        3.30       -3.53     10.21 o 
 -24   4  20       15.91       12.81     11.19 o 
 -22   4  20       18.38       -6.38      7.97 o 
 -20   4  20        2.38       18.29      9.30 o 
 -18   4  20        4.45       21.97     12.55 o 
 -16   4  20        5.45       10.74     11.51 o 
 -14   4  20       69.04      104.36     23.14 o 
 -12   4  20       18.25       42.31     11.40 o 
 -10   4  20        2.16        6.09      9.94 o 
  -8   4  20      133.35      141.84     16.94 o 
  -6   4  20        1.84       -2.09      7.78 o 
  -4   4  20      178.94      158.12     31.82 o 
  -2   4  20      245.82      276.21     21.68 o 
   0   4  20        5.80       -6.55      7.21 o 
   2   4  20       29.91       29.28     11.35 o 
   4   4  20        9.18       10.87      9.22 o 
   6   4  20        3.81        1.88      6.39 o 
   8   4  20        6.11        1.89      5.29 o 
 -25   5  20       94.62      128.06     16.42 o 
 -23   5  20       31.45       30.85     12.02 o 
 -21   5  20       10.11       23.44     12.54 o 
 -19   5  20      102.80      167.92     24.50 o 
 -17   5  20      368.06      410.73     37.17 o 
 -15   5  20       74.45       92.21     19.56 o 
 -13   5  20        0.33       11.88     10.92 o 
 -11   5  20        3.21        8.18      7.43 o 
  -9   5  20       10.34       11.56      6.91 o 
  -7   5  20       15.12       36.67      9.16 o 
  -5   5  20       69.62      115.35     14.68 o 
  -3   5  20        0.68        7.48      6.49 o 
  -1   5  20       14.58       19.13      9.31 o 
   1   5  20        3.61        4.29      7.26 o 
   3   5  20      144.53      210.69     17.73 o 
 -20   6  20       13.43       17.88      8.80 o 
 -18   6  20       34.03       35.06     11.09 o 
 -16   6  20       11.31       -1.80      9.15 o 
 -14   6  20        3.10       10.92      8.92 o 
 -12   6  20       90.13      105.05     16.78 o 
 -10   6  20       80.80      106.32     16.37 o 
  -8   6  20       41.11       48.78     11.43 o 
 -37   1  21        1.42        3.00      4.84 o 
 -35   1  21       15.32       27.21      7.51 o 
 -33   1  21        9.90       -2.87      6.66 o 
 -31   1  21        1.22        2.86      6.21 o 
 -29   1  21       69.08       56.94      9.77 o 
 -27   1  21       57.71       73.33     10.97 o 
 -25   1  21       16.85       61.03     12.62 o 
 -23   1  21       12.57       16.65      9.81 o 
 -21   1  21      106.03       76.56     14.19 o 
 -19   1  21      314.74      264.82     28.26 o 
 -17   1  21       41.36       44.80      8.32 o 
 -15   1  21      122.40      129.89     12.92 o 
 -13   1  21        3.55        8.72      7.61 o 
 -11   1  21      167.54      141.61     13.03 o 
  -9   1  21      555.52      469.93     19.91 o 
  -7   1  21        3.28        4.52      6.80 o 
  -5   1  21      605.06      584.23     28.59 o 
  -3   1  21        0.18       -8.53      8.53 o 
  -1   1  21      308.46      274.77     19.45 o 
   1   1  21       93.72      104.08     16.27 o 
   3   1  21      102.52       92.22     14.37 o 
   5   1  21      110.24       92.81     13.80 o 
   7   1  21       25.07       31.81      8.61 o 
   9   1  21        0.31       -5.63      8.50 o 
  11   1  21        4.16        5.20      6.41 o 
 -36   2  21        5.84        5.64      5.31 o 
 -34   2  21        0.39        1.15      6.77 o 
 -32   2  21        0.21        7.96      7.53 o 
 -30   2  21       36.15       40.87     10.55 o 
 -28   2  21        7.98       -5.95      8.12 o 
 -26   2  21        1.77       -0.36      6.43 o 
 -24   2  21       13.62       12.43      9.87 o 
 -22   2  21       32.03        9.06      9.78 o 
 -20   2  21        2.15        5.37     17.24 o 
 -18   2  21       23.77       17.56     10.37 o 
 -16   2  21      707.21      916.41     44.37 o 
 -14   2  21      235.89      288.12     24.93 o 
 -12   2  21        5.56       14.37      8.97 o 
 -10   2  21       60.07       88.67     12.03 o 
  -8   2  21     1073.35     1252.11     35.72 o 
  -6   2  21      200.30      170.78     16.56 o 
  -4   2  21       54.14       56.70     10.81 o 
  -2   2  21      942.61      879.78     43.30 o 
   0   2  21       37.52       25.62      9.70 o 
   2   2  21       70.43       62.42     16.83 o 
   4   2  21       12.74       15.70     10.24 o 
   6   2  21       70.33       72.66     15.65 o 
   8   2  21       52.57       75.86     13.82 o 
  10   2  21        4.35       -1.80      6.06 o 
 -35   3  21       24.40       39.24     10.22 o 
 -33   3  21       25.91       17.21      9.24 o 
 -31   3  21       58.85       58.50     15.29 o 
 -29   3  21       14.59        5.87     10.12 o 
 -27   3  21        0.85       -4.81     10.11 o 
 -25   3  21        0.61       39.42     14.82 o 
 -23   3  21       50.26       42.18     10.43 o 
 -21   3  21        0.14        9.50     14.22 o 
 -19   3  21       13.09       14.86      8.71 o 
 -17   3  21       11.68       10.02      8.52 o 
 -15   3  21        5.68       13.01      8.35 o 
 -13   3  21      544.36      582.91     32.82 o 
 -11   3  21      203.15      228.78     21.04 o 
  -9   3  21      104.57       71.48     15.74 o 
  -7   3  21      114.01      133.78     20.26 o 
  -5   3  21      445.77      520.30     31.02 o 
  -3   3  21      338.52      368.54     25.69 o 
  -1   3  21      308.13      375.61     34.96 o 
   1   3  21       58.80       72.23     16.54 o 
   3   3  21        0.66        7.20      8.22 o 
   5   3  21      161.46      155.04     19.23 o 
   7   3  21        1.57       -3.66      7.34 o 
 -32   4  21        2.43        8.67      6.39 o 
 -30   4  21        5.13        4.14      7.27 o 
 -28   4  21        1.38       -2.41      8.93 o 
 -26   4  21        9.81       28.28     11.34 o 
 -24   4  21       10.53       21.92      8.09 o 
 -22   4  21       15.63       16.65     11.10 o 
 -20   4  21       49.15       54.89     15.84 o 
 -18   4  21       34.85       52.58     17.11 o 
 -16   4  21        2.35       -3.16     11.37 o 
 -14   4  21      104.54      113.61     22.54 o 
 -12   4  21        9.89        8.78     11.93 o 
 -10   4  21      107.63       83.25     17.90 o 
  -8   4  21       27.06       35.34      9.85 o 
  -6   4  21      340.34      314.70     38.34 o 
  -4   4  21      253.62      297.05     25.14 o 
  -2   4  21       14.34       23.58     11.68 o 
   0   4  21      136.10      208.09     22.97 o 
   2   4  21       19.98       21.78      9.77 o 
   4   4  21        0.15       -6.41      7.45 o 
   6   4  21        6.77       10.32      6.19 o 
 -25   5  21        0.06       -6.89      6.89 o 
 -23   5  21       15.33       17.23     10.05 o 
 -21   5  21       37.63       61.34     14.39 o 
 -19   5  21      102.77       68.04     14.90 o 
 -17   5  21       47.26       10.87     10.06 o 
 -15   5  21        6.04       14.42     10.55 o 
 -13   5  21        6.98        7.05      9.97 o 
 -11   5  21        1.46        1.21      9.29 o 
  -9   5  21       33.49       55.19      9.24 o 
  -7   5  21        1.24        5.29      6.55 o 
  -5   5  21       11.91       25.61      7.18 o 
  -3   5  21       48.14       74.78     12.97 o 
  -1   5  21        0.37        9.37      7.91 o 
   1   5  21      142.32      184.10     15.33 o 
 -16   6  21       59.94       64.85     12.01 o 
 -14   6  21        0.43       10.17      7.44 o 
 -12   6  21       11.79       26.82      9.17 o 
 -36   0  22        6.45       -3.20      6.60 o 
 -34   0  22       19.76       15.45     10.00 o 
 -32   0  22        0.79       -0.51     10.00 o 
 -30   0  22      265.18      435.46     38.40 o 
 -28   0  22       19.09       36.31     14.12 o 
 -26   0  22      118.96       57.05     14.15 o 
 -24   0  22      557.70      443.97    105.84 o 
 -22   0  22      310.49      346.38    119.33 o 
 -20   0  22       56.29       49.78     14.72 o 
 -18   0  22      171.17      204.33     22.24 o 
 -16   0  22     1308.31     1196.94     51.01 o 
 -14   0  22       15.46      -12.24     31.89 o 
 -12   0  22      519.71      417.60     34.22 o 
 -10   0  22      291.99      293.20     30.19 o 
  -8   0  22        4.18       -6.57      9.65 o 
  -6   0  22     1143.36     1110.94     46.98 o 
  -4   0  22       11.91       -0.41     18.51 o 
  -2   0  22        0.76       -2.43      8.86 o 
   0   0  22      260.28      219.08     30.17 o 
   2   0  22      577.89      586.00     45.72 o 
   4   0  22      899.70      934.75     53.27 o 
   6   0  22      540.76      656.43     41.58 o 
   8   0  22       99.46      156.84     19.14 o 
 -37   1  22       41.01       41.77      9.39 o 
 -35   1  22       21.94       22.98     10.82 o 
 -33   1  22        4.35        5.49      9.01 o 
 -31   1  22       41.96       47.05     10.65 o 
 -29   1  22      194.39      186.10     20.36 o 
 -27   1  22        9.97        7.18     10.02 o 
 -25   1  22        1.01       10.19     10.22 o 
 -23   1  22      171.97      120.04     21.36 o 
 -21   1  22       88.60       75.88     11.65 o 
 -19   1  22       31.53       24.79     14.30 o 
 -17   1  22      189.10      109.77     12.17 o 
 -15   1  22      216.93      129.47     12.88 o 
 -13   1  22      150.12      122.14     14.91 o 
 -11   1  22       57.78       91.87      9.52 o 
  -9   1  22       17.66       15.16      6.47 o 
  -7   1  22      416.94      427.06     20.88 o 
  -5   1  22      907.32      794.00     27.81 o 
  -3   1  22      215.80      165.57     15.43 o 
  -1   1  22      113.14      126.03     12.94 o 
   1   1  22        7.41        3.31      9.28 o 
   3   1  22        0.95        0.96      6.61 o 
   5   1  22        3.40        0.74      6.82 o 
   7   1  22        0.14        5.67      7.77 o 
   9   1  22       36.04       40.80      9.82 o 
 -36   2  22        9.99       10.85      7.86 o 
 -34   2  22       51.42       32.69     11.62 o 
 -32   2  22        9.49       19.42     11.76 o 
 -30   2  22       60.17       55.01     15.61 o 
 -28   2  22       10.03       -9.05      9.59 o 
 -26   2  22       26.24        7.90      7.85 o 
 -24   2  22        7.45       12.89     12.71 o 
 -22   2  22        6.16       -4.60     18.87 o 
 -20   2  22       58.79       70.43     14.93 o 
 -18   2  22       47.13       71.14     14.11 o 
 -16   2  22       90.01       83.73     22.43 o 
 -14   2  22        3.07       13.95      9.71 o 
 -12   2  22       87.39       74.56     13.60 o 
 -10   2  22        5.02        5.30      6.91 o 
  -8   2  22       47.66       56.95     12.60 o 
  -6   2  22      173.37      184.50     19.70 o 
  -4   2  22        8.41       12.10      8.57 o 
  -2   2  22      124.61       93.06     19.62 o 
   0   2  22      195.41      198.66     26.04 o 
   2   2  22      205.60      267.92     28.51 o 
   4   2  22       39.86       60.94     14.42 o 
   6   2  22      345.22      454.25     30.27 o 
   8   2  22       51.63       84.71     12.35 o 
 -35   3  22       76.04       74.50     11.34 o 
 -33   3  22        1.94        9.91      8.96 o 
 -31   3  22        0.54        4.47      8.53 o 
 -29   3  22       47.64       65.29     15.60 o 
 -27   3  22        0.37        0.82     10.16 o 
 -25   3  22       13.27       16.99     11.02 o 
 -23   3  22       80.44       96.41     13.26 o 
 -21   3  22       45.93       84.70     13.21 o 
 -19   3  22       33.99       47.33     21.05 o 
 -17   3  22        9.43       -0.39     10.37 o 
 -15   3  22        2.52       -2.79     17.87 o 
 -13   3  22        5.66        6.18      8.53 o 
 -11   3  22       15.92       13.74      8.26 o 
  -9   3  22       94.12       55.11     11.13 o 
  -7   3  22      103.69      105.59     14.86 o 
  -5   3  22        6.90        4.02      7.00 o 
  -3   3  22        0.53        2.55      9.29 o 
  -1   3  22       87.30       86.31     17.74 o 
   1   3  22       16.90        8.17      9.90 o 
   3   3  22        2.00        4.25      7.43 o 
   5   3  22       32.03       31.66      9.55 o 
 -30   4  22        3.27       -6.65      6.65 o 
 -28   4  22       38.21       56.36     11.25 o 
 -26   4  22       15.21       34.13     10.30 o 
 -24   4  22       58.36       62.27      9.80 o 
 -22   4  22        0.00       -0.98      6.17 o 
 -20   4  22       66.44       93.35     18.71 o 
 -18   4  22        3.80        7.32     10.41 o 
 -16   4  22      155.81      130.17     23.14 o 
 -14   4  22       70.64       80.19     19.65 o 
 -12   4  22       58.93       41.40     15.65 o 
 -10   4  22      252.96      335.81     51.69 o 
  -8   4  22        4.74       13.25      7.30 o 
  -6   4  22       37.50       37.18      8.89 o 
  -4   4  22        3.11       14.30     10.79 o 
  -2   4  22       28.25       46.74     12.56 o 
   0   4  22       99.55      128.22     16.55 o 
   2   4  22        2.68        3.93      6.10 o 
 -23   5  22       28.22       30.02      8.52 o 
 -21   5  22      116.15      132.14     17.30 o 
 -19   5  22       15.67       -2.70      8.43 o 
 -17   5  22        4.57       18.40     10.51 o 
 -15   5  22       15.98       16.29     10.95 o 
 -13   5  22        0.78        0.86      8.68 o 
 -11   5  22       10.03       29.93     11.64 o 
  -9   5  22      237.24      294.87     16.22 o 
  -7   5  22      247.94      297.51     15.69 o 
  -5   5  22      234.63      305.06     19.93 o 
 -35   1  23        1.75       -7.09      7.09 o 
 -33   1  23       13.82       16.45      9.77 o 
 -31   1  23       46.00       78.40     11.49 o 
 -29   1  23        5.39        6.05      7.67 o 
 -27   1  23       34.04        4.86      7.58 o 
 -25   1  23       22.27       12.04     14.42 o 
 -23   1  23       10.43       26.97     10.96 o 
 -21   1  23       51.88       22.74     14.51 o 
 -19   1  23      308.24      239.77     25.26 o 
 -17   1  23       66.70       54.97     11.00 o 
 -15   1  23      106.67      112.92     25.83 o 
 -13   1  23       10.30        0.14      7.93 o 
 -11   1  23       51.56       69.99     11.97 o 
  -9   1  23       51.53       32.25     13.48 o 
  -7   1  23       22.35       19.90      9.16 o 
  -5   1  23       26.62       23.25      9.52 o 
  -3   1  23       15.21       17.95      8.67 o 
  -1   1  23       46.21       33.22      9.91 o 
   1   1  23       14.68       20.82      8.60 o 
   3   1  23       66.98       60.90     10.65 o 
   5   1  23        1.98       -7.56      7.56 o 
   7   1  23        1.16       17.16      7.13 o 
 -34   2  23        3.54       10.63      8.51 o 
 -32   2  23       38.10       69.22     14.32 o 
 -30   2  23       10.28        2.84      9.22 o 
 -28   2  23       10.70       -8.15      9.63 o 
 -26   2  23        5.12      -17.12     39.33 o 
 -24   2  23      265.07      314.38     77.19 o 
 -22   2  23      100.44      145.04     31.60 o 
 -20   2  23       97.86      163.13     18.24 o 
 -18   2  23      424.28      478.80     29.59 o 
 -16   2  23        1.21        8.92     10.53 o 
 -14   2  23      133.86      191.64     19.84 o 
 -12   2  23      269.09      392.37     40.11 o 
 -10   2  23      395.24      400.29     31.98 o 
  -8   2  23      238.48      247.38     29.24 o 
  -6   2  23       73.57       62.62     23.75 o 
  -4   2  23       67.19       34.46     45.17 o 
  -2   2  23      158.18      129.30     46.30 o 
   0   2  23       12.23       20.26     10.43 o 
   2   2  23        0.83        8.42      8.88 o 
   4   2  23       21.60       27.54      9.28 o 
   6   2  23       26.61       21.72      7.04 o 
 -33   3  23       42.80       55.89     11.01 o 
 -31   3  23      177.90      252.41     22.50 o 
 -29   3  23       14.14       29.97     10.63 o 
 -27   3  23       34.85       40.25     13.04 o 
 -25   3  23       17.87       -0.84     42.86 o 
 -23   3  23      104.10      137.65     14.57 o 
 -21   3  23      235.28      252.11     20.36 o 
 -19   3  23      172.16      124.67     15.12 o 
 -17   3  23      324.44      373.38     56.41 o 
 -15   3  23      123.85      160.72     27.26 o 
 -13   3  23        9.28       -4.14     11.34 o 
 -11   3  23      124.48      260.89     31.72 o 
  -9   3  23        0.74        4.11      7.23 o 
  -7   3  23        0.07        6.90      6.42 o 
  -5   3  23       50.42       58.95     14.87 o 
  -3   3  23      274.15      275.20     93.38 o 
  -1   3  23        5.37        4.78      9.04 o 
   1   3  23        1.71        5.88      7.84 o 
   3   3  23        5.64       -7.17      7.17 o 
 -26   4  23       25.39        8.82      5.81 o 
 -24   4  23       17.53       12.39      5.43 o 
 -22   4  23       63.71       79.12     15.09 o 
 -20   4  23      115.66      168.12     22.11 o 
 -18   4  23        1.13        1.77      9.55 o 
 -16   4  23        0.05        6.00     10.09 o 
 -14   4  23       66.91       74.62     17.78 o 
 -12   4  23      320.91      432.62     36.39 o 
 -10   4  23       97.58      131.24     12.64 o 
  -8   4  23      138.20      181.52     14.76 o 
  -6   4  23       55.43       52.42     11.79 o 
  -4   4  23        7.63        5.34      8.48 o 
  -2   4  23       43.17       61.63     11.33 o 
 -19   5  23       36.53       63.18     11.88 o 
 -17   5  23        0.97       22.84      9.79 o 
 -15   5  23        9.10        4.63      7.86 o 
 -13   5  23       83.52       82.70     14.56 o 
 -11   5  23       11.95        6.40      8.18 o 
 -34   0  24       41.97       45.13     11.06 o 
 -32   0  24      137.13      102.99     16.08 o 
 -30   0  24       16.96       20.20     11.87 o 
 -28   0  24       41.96       34.77     14.74 o 
 -26   0  24      421.07      682.16    148.34 o 
 -24   0  24      455.14      274.60     73.11 o 
 -22   0  24       26.04       28.47     11.44 o 
 -20   0  24       79.38       67.79     14.34 o 
 -18   0  24      380.49      396.95     81.84 o 
 -16   0  24       23.64       16.07     10.76 o 
 -14   0  24      191.17       82.21     21.95 o 
 -12   0  24       97.33       11.03     15.29 o 
 -10   0  24      118.99      113.30     18.03 o 
  -8   0  24      111.83      154.85     17.92 o 
  -6   0  24        3.77       24.13     22.15 o 
  -4   0  24      376.55      437.46     60.94 o 
  -2   0  24       82.14      100.88     19.85 o 
   0   0  24       43.33       47.80     14.25 o 
   2   0  24       12.88       13.56     10.52 o 
 -35   1  24       28.02       18.08      7.61 o 
 -33   1  24        0.25       -2.94      7.89 o 
 -31   1  24        3.92        7.10      5.85 o 
 -29   1  24       13.40       21.97      8.32 o 
 -27   1  24        0.14       16.69      6.43 o 
 -25   1  24       63.18       67.22     10.48 o 
 -23   1  24        7.17       -0.53      7.44 o 
 -21   1  24       10.79        0.27     12.61 o 
 -19   1  24       18.57        9.66     21.96 o 
 -17   1  24      152.80       77.59     28.64 o 
 -15   1  24       20.91       -0.63     26.83 o 
 -13   1  24       10.09       93.81    101.72 o 
 -11   1  24      120.83      137.27     17.20 o 
  -9   1  24       84.19      104.65     14.50 o 
  -7   1  24       23.04       46.79     11.39 o 
  -5   1  24        0.18       -7.02      7.02 o 
  -3   1  24      177.09      173.66     13.26 o 
  -1   1  24       30.04       30.07      9.04 o 
   1   1  24        3.49        3.55      8.71 o 
   3   1  24        2.66        0.09      7.05 o 
 -34   2  24        0.59        6.13      6.19 o 
 -32   2  24       49.56       80.85     13.64 o 
 -30   2  24        1.87      -11.63     11.63 o 
 -28   2  24        0.88        0.38      9.29 o 
 -26   2  24       22.33        0.20     33.33 o 
 -24   2  24        4.80       -3.91     32.17 o 
 -22   2  24       27.17       11.31     13.71 o 
 -20   2  24      128.98      175.45     17.11 o 
 -18   2  24        0.50        0.54      7.67 o 
 -16   2  24        3.25        6.09      8.24 o 
 -14   2  24       80.05       87.34     20.90 o 
 -12   2  24       32.35      -16.60     16.60 o 
 -10   2  24       15.69        1.66      8.06 o 
  -8   2  24        7.80      -23.39     30.77 o 
  -6   2  24      175.24      145.68     51.11 o 
  -4   2  24        0.38      -19.94     24.75 o 
  -2   2  24        8.96        4.71      8.70 o 
   0   2  24        2.50       -2.03      7.88 o 
   2   2  24       44.35       41.17     10.56 o 
 -31   3  24        4.20       16.57      6.84 o 
 -29   3  24       53.43       64.72     12.38 o 
 -27   3  24        0.17        3.65      7.80 o 
 -25   3  24        6.78        9.40      9.25 o 
 -23   3  24       23.49       -3.90     30.31 o 
 -21   3  24       14.62        9.92      9.86 o 
 -19   3  24       30.55       17.39      7.50 o 
 -17   3  24       11.32       20.08      8.23 o 
 -15   3  24       27.25       28.45     13.95 o 
 -13   3  24        7.47       30.07     14.29 o 
 -11   3  24        4.01       13.18     12.91 o 
  -9   3  24        0.91       -1.77      7.66 o 
  -7   3  24       17.77        8.59     15.49 o 
  -5   3  24       17.83      -12.03     33.77 o 
  -3   3  24       21.47       23.59      9.25 o 
  -1   3  24       20.41       25.87      8.94 o 
 -22   4  24        1.15       18.03      8.77 o 
 -20   4  24        1.77        8.00      8.97 o 
 -18   4  24       16.38       42.78     11.83 o 
 -16   4  24       55.58       85.85     16.66 o 
 -14   4  24       61.03       88.10     16.81 o 
 -12   4  24       53.03       49.23     14.27 o 
 -33   1  25       14.83       15.34      8.45 o 
 -31   1  25       40.89       61.06     14.28 o 
 -29   1  25        8.10       -5.61      9.58 o 
 -27   1  25       34.77      221.98    185.99 o 
 -25   1  25        4.03        9.83      8.45 o 
 -23   1  25       61.61       91.81     14.36 o 
 -21   1  25       14.10       16.09     17.56 o 
 -19   1  25       22.94       26.23     24.61 o 
 -17   1  25       11.84       10.95     19.08 o 
 -15   1  25        8.25      353.44    302.23 o 
 -13   1  25        1.18      396.88    356.97 o 
 -11   1  25       24.90       21.16     14.16 o 
  -9   1  25        7.04       -7.19      7.19 o 
  -7   1  25      100.36       62.77     15.03 o 
  -5   1  25        5.07       85.29     74.78 o 
  -3   1  25        0.13       -4.96      8.78 o 
  -1   1  25       33.29       49.16     12.04 o 
   1   1  25        0.73        5.18      7.20 o 
 -32   2  25        1.73        8.68      6.63 o 
 -30   2  25       12.16       18.41      9.06 o 
 -28   2  25        4.44        6.06      8.29 o 
 -26   2  25      152.38      157.04     44.76 o 
 -24   2  25       12.78        5.60     24.32 o 
 -22   2  25      120.77      181.75     16.89 o 
 -20   2  25       25.57       33.20     18.83 o 
 -18   2  25       31.56        2.75     30.15 o 
 -16   2  25      122.35       70.86     21.14 o 
 -14   2  25        0.50      -14.82     14.82 o 
 -12   2  25      151.17       94.99     21.63 o 
 -10   2  25        9.74        8.54     17.30 o 
  -8   2  25        0.44      -14.89     25.24 o 
  -6   2  25       52.29       29.10     32.17 o 
  -4   2  25        2.04        3.96      7.86 o 
  -2   2  25       30.14       31.83     10.06 o 
 -27   3  25        0.11        6.15      7.20 o 
 -25   3  25       42.76       15.12     50.31 o 
 -23   3  25      204.39      174.33     58.04 o 
 -21   3  25        0.79       -5.90     35.84 o 
 -19   3  25       46.71       13.09     11.53 o 
 -17   3  25        0.44      -16.49     16.49 o 
 -15   3  25       27.85       -0.54     11.97 o 
 -13   3  25        3.47      -15.26     15.26 o 
 -11   3  25       27.91      -13.31     13.31 o 
  -9   3  25       34.38        5.44     14.80 o 
  -7   3  25       95.38       57.83     42.70 o 
  -5   3  25       49.84       24.95      8.07 o 
 -18   4  25        5.18      -12.16     12.16 o 
 -16   4  25       36.07      -13.02     13.02 o 
 -14   4  25        4.71      -12.46     12.46 o 
 -28   0  26        5.84        7.35      9.23 o 
 -26   0  26      424.32      512.77     38.18 o 
 -24   0  26      102.27      808.04    564.96 o 
 -20   0  26      124.94      291.44     32.86 o 
 -18   0  26       56.25      173.45     28.36 o 
 -16   0  26        7.84      113.38     23.37 o 
 -14   0  26      102.10      198.53     27.87 o 
 -12   0  26      183.65      291.05     33.56 o 
  -8   0  26        4.89      593.63    503.33 o 
 -31   1  26        2.53        0.96      6.29 o 
 -29   1  26       32.81       41.89     11.82 o 
 -27   1  26       16.78      843.53    598.00 o 
 -25   1  26      116.85      200.17     94.99 o 
 -23   1  26       49.98       36.30     10.23 o 
 -21   1  26      291.13      241.43     31.91 o 
 -19   1  26      335.97      288.33     30.83 o 
 -17   1  26      184.11      982.43    682.91 o 
 -15   1  26       98.74       67.65     20.22 o 
 -13   1  26       76.57       59.88     19.46 o 
 -11   1  26       18.42       16.45     13.39 o 
  -9   1  26       28.03       55.18     28.45 o 
  -7   1  26       33.10      233.83    182.14 o 
  -5   1  26      144.89      120.28     16.15 o 
  -3   1  26       87.15       79.12     12.72 o 
 -28   2  26       93.20       90.16     13.81 o 
 -26   2  26       53.92       55.52     12.19 o 
 -24   2  26        2.18        8.26     14.62 o 
 -22   2  26      136.86      186.48     54.33 o 
 -20   2  26       12.68      -13.43     13.43 o 
 -18   2  26        0.36      -15.70     15.70 o 
 -16   2  26        0.37      -16.18     16.18 o 
 -14   2  26       41.74        2.69     12.56 o 
 -12   2  26        6.65      -14.61     14.61 o 
 -10   2  26        3.74      -13.07     13.07 o 
  -8   2  26        7.69      -11.10     11.10 o 
 -21   3  26       41.42      -11.16     11.16 o 
 -19   3  26        1.10      -12.75     12.75 o 
 -17   3  26       15.23      -12.70     12.70 o 
 -15   3  26       33.13       -4.66     10.76 o 
 -13   3  26        3.31      -13.19     13.19 o 
 -11   3  26       21.09      -11.78     11.78 o 
 -19   1  27        5.06       59.37     16.74 o 
 -17   1  27       50.37       64.37     17.15 o 
 -15   1  27        8.26       79.02     18.20 o 
 -13   1  27        6.21      128.94     20.16 o 
 -22   2  27        0.08       28.98     10.42 o 
 -20   2  27       11.59       12.42     10.39 o 
 -18   2  27       65.90       63.97     14.76 o 
 -16   2  27      111.68       58.44     14.61 o 
 -14   2  27       14.83        8.72     10.26 o 
 -12   2  27        4.95       10.50      9.49 o 
                                                 
